# Supplementary material for: Exploring Differentially Expressed Genes by RNA-Seq in Cashmere Goat (Capra hircus) Skin during Hair Follicle Development and Cycling
Source: PLoS One. 2013 Apr 30;8(4):e62704. doi: 10.1371/journal.pone.0062704 (PMC3640091; doi:10.1371/journal.pone.0062704)
Supplement: Table S1 — Differentially expressed genes between anagen and catagen. (XLS) [file pone.0062704.s001.xls]

## Sheet: Table 2
Table S1 Differentially expressed genes between anagen and catagen
GeneID	catagen-Expression	anagen-Expression	catagen-RPKM	anagen-RPKM	log2 Ratio(anagen/catagen)	P-value	FDR
NM_001192930	2	19	0.243373	2.37316	3.28557	9.53566e-05	0.00056506
NM_001205333	23	198	0.796698	7.03983	3.14344	3.62524e-37	2.46371e-35
NM_001192167	9	70	0.943388	7.53143	2.997	1.92801e-13	3.79632e-12
NM_001192569	3	23	0.312556	2.45961	2.97624	3.72306e-05	0.000245174
NM_001077807	11	80	7.57815	56.5708	2.90014	9.9204e-15	2.18893e-13
NM_174681	5	34	0.85167	5.94445	2.80318	9.28066e-07	8.24308e-06
NM_001205844	5	29	0.560374	3.33609	2.5737	1.60179e-05	0.000113528
NM_001193224	5	29	0.980744	5.83868	2.5737	1.60179e-05	0.000113461
NM_173959	871	4956	52.7454	308.056	2.54607	0	0
NM_001103173	12	62	0.449222	2.38233	2.40688	8.60404e-10	1.17348e-08
NM_001032294	9	42	0.924589	4.42881	2.26003	1.29402e-06	1.12007e-05
NM_001038100	15	69	2.01297	9.50444	2.23928	5.64304e-10	7.92357e-09
NM_001192852	31	140	2.1295	9.87131	2.21273	1.35798e-18	4.0579e-17
NM_174682	24	108	3.51175	16.2206	2.20757	1.25878e-14	2.75197e-13
NM_001076936	32	139	5.5578	24.7799	2.15658	6.20684e-18	1.77447e-16
NM_001075796	29	124	4.81765	21.1442	2.13386	5.89136e-16	1.45365e-14
NM_175051	111	467	5.79791	25.0379	2.11051	3.8292e-55	3.73284e-53
NM_001192310	10	42	1.62975	7.0259	2.10803	3.56764e-06	2.86495e-05
NM_001046597	81	328	8.74536	36.3494	2.05534	5.85004e-38	4.06869e-36
NM_001038671	18	72	1.9864	8.15564	2.03764	2.40668e-09	3.08434e-08
NM_001102500	23	91	2.01202	8.17105	2.02187	2.31084e-11	3.71892e-10
NM_001205667	26	102	2.707	10.9005	2.00963	1.74453e-12	3.10595e-11
NM_001192660	8	31	1.52003	6.04583	1.99184	0.000131768	0.000755967
NM_001193102	10	38	0.475814	1.85589	1.96364	2.60316e-05	0.000176608
NM_001206222	20	75	2.78422	10.7168	1.94453	3.4669e-09	4.33563e-08
NM_177491	10	37	1.28565	4.88264	1.92517	4.2302e-05	0.000274917
NM_001101089	13	45	2.94166	10.4518	1.82906	1.22892e-05	8.9065e-05
NM_174189	163	555	18.4015	64.3119	1.80526	2.77198e-53	2.63737e-51
NM_001206181	12	40	1.49493	5.11484	1.77461	5.52076e-05	0.000347399
NM_174738	21	69	5.85212	19.7367	1.75385	1.30062e-07	1.32434e-06
NM_001192240	26	85	2.91078	9.76757	1.74659	4.9338e-09	6.01822e-08
NM_001030298	15	48	1.21083	3.97708	1.71571	1.53957e-05	0.000109445
NM_001191342	27	86	3.76208	12.2997	1.70902	6.83574e-09	8.22849e-08
NM_001206577	51	162	6.07223	19.7981	1.70507	1.71487e-15	4.00688e-14
NM_001191540	44	137	3.34489	10.6901	1.67624	4.87652e-13	9.10462e-12
NM_001191472	14	42	3.75918	11.5757	1.6226	0.000103783	0.000608324
NM_001191315	15	45	1.57498	4.84985	1.6226	5.80396e-05	0.00036368
NM_001078042	429	1286	36.9847	113.799	1.62148	2.54656e-104	4.88488e-102
NM_174314	537	1600	265.773	812.809	1.61272	2.46272e-128	5.85783e-126
NM_001192302	32	95	7.57921	23.0956	1.6075	5.44634e-09	6.60952e-08
NM_001075257	39	114	7.95761	23.8756	1.58513	2.45108e-10	3.5593e-09
NM_001206018	74	215	6.17651	18.4197	1.57638	4.1742e-18	1.20495e-16
NM_001192866	60	174	3.44653	10.2592	1.5737	6.71672e-15	1.50437e-13
NM_001100347	65	186	6.12062	17.9774	1.55443	1.42861e-15	3.38454e-14
NM_001105052	19	54	3.36224	9.80846	1.5446	2.073e-05	0.000143006
NM_001098952	35	99	5.52369	16.0372	1.53772	8.11296e-09	9.61988e-08
NM_001024693	228	636	9.49212	27.178	1.51764	8.075e-48	7.00993e-46
NM_001166526	180	500	19.2195	54.7987	1.51157	9.69588e-38	6.6655e-36
NM_001105632	41	113	2.8271	7.99775	1.50027	1.42548e-09	1.8816e-08
NM_001192946	20	55	1.87074	5.28052	1.49707	2.67998e-05	0.0001812
NM_174044	1371	3759	85.9345	241.843	1.49276	5.53644e-267	2.74354e-264
NM_001205935	48	131	1.59824	4.47718	1.4861	9.51354e-11	1.4304e-09
NM_001193007	230	627	18.379	51.4272	1.48447	1.05875e-45	8.62449e-44
NM_176643	198	538	11.5342	32.1689	1.47975	2.82816e-39	2.02622e-37
NM_001205430	24	65	3.28198	9.12367	1.47505	6.1733e-06	4.71542e-05
NM_001191129	117	316	9.41254	26.0939	1.47106	1.54084e-23	6.0881e-22
NM_001205592	33	89	6.71564	18.5907	1.46898	1.27371e-07	1.29916e-06
NM_001206104	151	406	13.2168	36.4761	1.46457	1.31625e-29	6.98849e-28
NM_001192509	67	180	3.60433	9.93924	1.46341	5.93802e-14	1.2197e-12
NM_001192862	205	547	17.0876	46.7999	1.45356	6.74386e-39	4.77409e-37
NM_001080309	84	224	19.7293	54.0021	1.45268	7.751e-17	2.05765e-15
NM_174045	3682	9738	156.019	423.541	1.44078	0	0
NM_001099707	486	1278	96.1821	259.609	1.4325	1.15962e-86	1.8637e-84
NM_001193083	37	97	8.75006	23.5458	1.4281	6.60498e-08	6.9887e-07
NM_174574	87	226	8.39146	22.3747	1.41488	2.25612e-16	5.73334e-15
NM_001076388	72	187	11.6058	30.9396	1.41461	8.52374e-14	1.71818e-12
NM_001102247	29	75	2.69464	7.15313	1.40848	2.67338e-06	2.19575e-05
NM_001191336	40	103	4.69388	12.4062	1.40221	3.993e-08	4.34481e-07
NM_001191149	168	432	43.8909	115.846	1.40021	1.88034e-29	9.93907e-28
NM_001001150	58	149	11.1782	29.4754	1.39883	4.09348e-11	6.38894e-10
NM_001206764	49	125	7.69391	20.1462	1.38872	1.8635e-09	2.42745e-08
NM_001206233	185	466	17.1334	44.2984	1.37045	1.11903e-30	6.21899e-29
NM_001101278	47	118	5.73053	14.7676	1.3657	8.23576e-09	9.75577e-08
NM_174020	217	543	5.53827	14.2248	1.3609	4.07394e-35	2.66216e-33
NM_001192851	73	182	12.8739	32.9451	1.35561	1.03189e-12	1.86509e-11
NM_001206870	43	107	4.41895	11.2867	1.35284	5.12722e-08	5.48364e-07
NM_001024503	25	62	2.68326	6.8304	1.34798	3.73496e-05	0.000245821
NM_001205817	50	124	8.55438	21.7757	1.34798	4.9007e-09	5.98399e-08
NM_001192943	23	57	2.67061	6.79343	1.34697	7.84846e-05	0.00047672
NM_001205510	103	254	17.98	45.5112	1.33983	6.9104e-17	1.84272e-15
NM_001037591	28	69	3.57013	9.0304	1.33881	1.49092e-05	0.000106432
NM_001192967	69	170	7.87294	19.9099	1.33851	9.14474e-12	1.53614e-10
NM_001034707	74	181	10.5339	26.4465	1.32803	2.6504e-12	4.66981e-11
NM_001046335	81	198	9.86435	24.7503	1.32715	2.595e-13	5.05112e-12
NM_001205728	27	66	1.69168	4.24453	1.32715	2.60684e-05	0.000176656
NM_174070	53	129	4.64165	11.5963	1.32095	4.20908e-09	5.19819e-08
NM_176631	106	258	10.4924	26.2131	1.32095	8.59716e-17	2.2671e-15
NM_001110001	40	97	5.77102	14.3647	1.31563	3.89542e-07	3.67393e-06
NM_001206180	50	121	9.59449	23.8325	1.31265	1.49763e-08	1.7209e-07
NM_001076110	31	75	4.75415	11.806	1.31226	8.69206e-06	6.46092e-05
NM_001192527	91	220	5.42783	13.4691	1.31121	2.1814e-14	4.64935e-13
NM_001076416	53	128	7.39148	18.323	1.30972	6.08794e-09	7.3656e-08
NM_001206876	41	99	5.23849	12.9834	1.30945	3.25834e-07	3.10508e-06
NM_001205739	29	70	8.30599	20.5789	1.30894	1.81481e-05	0.000127186
NM_001075463	47	113	5.68348	14.0258	1.30323	5.33466e-08	5.69525e-07
NM_001206035	78	187	4.65961	11.4664	1.29913	2.73612e-12	4.81371e-11
NM_001192773	52	124	7.74806	18.9646	1.2914	1.51356e-08	1.73585e-07
NM_174367	128	304	12.5934	30.7001	1.28557	8.8992e-19	2.70686e-17
NM_001193026	40	95	5.52122	13.4595	1.28557	8.14424e-07	7.31567e-06
NM_001046455	100	236	11.6771	28.2865	1.27643	9.2036e-15	2.03833e-13
NM_001034403	128	302	23.456	56.8045	1.27605	1.81943e-18	5.38271e-17
NM_001024548	959	2261	107.558	260.288	1.275	2.57866e-127	6.01333e-125
NM_001105256	42	99	5.39075	13.0427	1.27468	5.6658e-07	5.20335e-06
NM_001099710	202	476	17.7764	42.9962	1.27425	3.7799e-28	1.91295e-26
NM_001037617	73	172	18.6618	45.1327	1.27408	4.04602e-11	6.32317e-10
NM_174782	104	244	7.83487	18.8677	1.26794	4.52152e-15	1.02039e-13
NM_001192091	56	131	2.14173	5.14255	1.26371	1.05798e-08	1.23967e-07
NM_001109998	122	285	9.02603	21.6428	1.26172	3.11604e-17	8.46097e-16
NM_001205707	78	182	9.19842	22.0304	1.26003	1.6519e-11	2.71355e-10
NM_001206260	119	277	8.52277	20.3632	1.25657	1.07837e-16	2.81869e-15
NM_001077847	28	65	4.28345	10.2066	1.25266	6.60444e-05	0.00040931
NM_001206020	26	60	3.11121	7.36952	1.24409	0.000138342	0.000790629
NM_001192838	26	60	5.32263	12.6077	1.24409	0.000138342	0.000791009
NM_001076907	128	295	7.25693	17.1671	1.24221	2.15652e-17	5.93692e-16
NM_001007815	434	995	185.169	435.746	1.23464	2.42284e-54	2.32378e-52
NM_001101983	151	346	15.7585	37.0635	1.23387	6.10454e-20	2.02797e-18
NM_001099164	39	89	6.73952	15.7865	1.22797	4.14078e-06	3.2809e-05
NM_001192510	118	269	8.51027	19.9134	1.22646	1.05346e-15	2.55169e-14
NM_001193231	108	246	10.2163	23.8856	1.22527	1.81654e-14	3.89263e-13
NM_001099725	148	337	29.384	68.677	1.22479	2.9605e-19	9.36416e-18
NM_001034382	211	480	22.584	52.7342	1.22343	1.01953e-26	4.79262e-25
NM_001034206	381	860	52.4726	121.573	1.21219	6.58842e-46	5.44139e-44
NM_001034581	61	137	11.0994	25.5871	1.20494	1.73703e-08	1.96374e-07
NM_174765	67	150	8.77801	20.1718	1.20037	4.067e-09	5.03842e-08
NM_001205893	291	650	33.7131	77.2949	1.19706	1.87838e-34	1.19463e-32
NM_001193208	30	67	2.08301	4.77503	1.19684	9.2678e-05	0.000551661
NM_001205832	136	302	31.6066	72.0406	1.18858	1.12273e-16	2.92821e-15
NM_001110094	41	91	15.7155	35.8028	1.18788	5.74638e-06	4.40914e-05
NM_001192638	88	195	4.94563	11.2488	1.18554	3.05278e-11	4.86034e-10
NM_001205481	51	113	6.01665	13.6834	1.1854	4.4207e-07	4.1171e-06
NM_001077980	51	113	5.82773	13.2538	1.1854	4.4207e-07	4.12033e-06
NM_001144853	288	637	27.1438	61.6239	1.18287	3.4114e-33	2.06999e-31
NM_001192675	67	148	3.4715	7.87111	1.18101	8.07286e-09	9.58189e-08
NM_001192372	240	530	28.2275	63.9836	1.1806	8.207e-28	4.05004e-26
NM_001102241	108	238	8.37065	18.9341	1.17757	2.80562e-13	5.42557e-12
NM_001205886	144	317	10.9658	24.7781	1.17606	3.65112e-17	9.82416e-16
NM_001206193	30	66	2.06218	4.65672	1.17515	0.000131586	0.000755284
NM_001206030	76	167	6.17353	13.9241	1.17342	1.08499e-09	1.45313e-08
NM_001192953	56	123	13.8689	31.2674	1.1728	1.73725e-07	1.73331e-06
NM_001206183	37	81	4.00178	8.99223	1.16804	2.44436e-05	0.000166214
NM_181013	433	947	25.0352	56.2011	1.16664	1.66838e-47	1.43783e-45
NM_001076006	59	129	8.12567	18.236	1.16623	9.91768e-08	1.02566e-06
NM_001205752	188	411	12.7222	28.5482	1.16605	1.58797e-21	5.70567e-20
NM_001192913	159	347	9.15883	20.5165	1.16355	2.34752e-18	6.91066e-17
NM_001103096	55	120	5.27207	11.8068	1.16317	2.94232e-07	2.81974e-06
NM_001144078	50	109	4.81967	10.7846	1.16197	1.0563e-06	9.31251e-06
NM_001099031	67	146	8.0329	17.9673	1.16138	1.58977e-08	1.81102e-07
NM_001206077	317	690	21.8681	48.8576	1.15976	9.2757e-35	5.99543e-33
NM_001205833	75	163	12.3863	27.6311	1.15755	2.56188e-09	3.25866e-08
NM_001077059	833	1810	114.063	254.396	1.15724	4.90652e-88	7.99359e-86
NM_177503	172	371	21.3929	47.3638	1.14665	4.19278e-19	1.31569e-17
NM_001101962	33	71	5.67099	12.5238	1.143	0.000104289	0.00061099
NM_174309	60	129	9.16071	20.2162	1.14198	1.6111e-07	1.62242e-06
NM_001191426	69	148	7.34212	16.1646	1.13857	2.13526e-08	2.40025e-07
NM_001206458	49	105	1.32793	2.92079	1.13718	2.504e-06	2.06376e-05
NM_001192047	85	182	14.7795	32.4821	1.13605	5.55094e-10	7.8127e-09
NM_001080310	57	122	14.2076	31.2131	1.13549	3.95454e-07	3.71496e-06
NM_001101219	220	470	17.9178	39.2909	1.1328	2.33796e-23	9.11651e-22
NM_001192356	548	1168	44.8204	98.055	1.12943	2.5299e-55	2.48662e-53
NM_001163274	207	441	12.959	28.3382	1.12879	6.74952e-22	2.4852e-20
NM_001206755	86	183	4.66621	10.1917	1.12708	6.40052e-10	8.88231e-09
NM_001205467	63	134	3.09474	6.75647	1.12645	1.27702e-07	1.30142e-06
NM_001046543	48	102	12.7012	27.7035	1.12511	4.22632e-06	3.33978e-05
NM_001205952	313	665	13.7002	29.8769	1.12483	4.94432e-32	2.86843e-30
NM_001076025	97	206	12.3121	26.8386	1.12423	5.93786e-11	9.11213e-10
NM_001035392	172	365	53.9596	117.534	1.12313	2.9693e-18	8.67663e-17
NM_001205762	62	131	3.83258	8.31194	1.11687	2.14302e-07	2.10462e-06
NM_001166499	54	114	4.6399	10.0543	1.11564	1.35232e-06	1.16714e-05
NM_001192322	64	135	6.74971	14.614	1.11446	1.46944e-07	1.48605e-06
NM_001101206	77	162	6.25476	13.5072	1.11071	9.1886e-09	1.08305e-07
NM_205816	177	372	34.5431	74.5182	1.1092	3.10078e-18	9.03862e-17
NM_001205451	160	336	38.0125	81.9364	1.10803	1.36541e-16	3.53018e-15
NM_001206400	277	580	12.2283	26.2812	1.10381	2.3721e-27	1.16096e-25
NM_001178103	1053	2200	114.128	244.747	1.10064	1.7959e-98	3.28595e-96
NM_001076317	104	217	6.64257	14.2264	1.09875	4.24932e-11	6.60617e-10
NM_001206087	82	171	5.17543	11.078	1.09794	4.96694e-09	6.05244e-08
NM_001102246	193	402	19.478	41.6432	1.09624	3.04814e-19	9.61579e-18
NM_174496	145	302	18.806	40.2038	1.09614	7.90646e-15	1.75432e-13
NM_001205915	261	542	6.89918	14.7058	1.09189	3.02882e-25	1.31466e-23
NM_001083440	40	83	4.02507	8.5728	1.09075	5.26818e-05	0.000333801
NM_001038575	41	85	6.16548	13.12	1.08948	4.3438e-05	0.000281224
NM_001192902	137	284	9.88056	21.0238	1.08936	6.60186e-14	1.34907e-12
NM_001081595	126	261	11.5039	24.4594	1.08827	7.02438e-13	1.2932e-11
NM_001205795	219	453	17.9879	38.1915	1.08622	3.41696e-21	1.21307e-19
NM_001075227	59	122	9.56513	20.3016	1.08574	1.00374e-06	8.86882e-06
NM_001046078	61	126	6.50652	13.795	1.08418	6.86478e-07	6.24181e-06
NM_001038505	61	126	9.11542	19.3263	1.08418	6.86478e-07	6.23704e-06
NM_001101246	262	541	13.9972	29.6666	1.0837	6.47498e-25	2.74046e-23
NM_001105634	93	192	7.88795	16.7153	1.08345	8.67924e-10	1.17968e-08
NM_001205431	63	130	2.93223	6.21057	1.08273	4.69662e-07	4.35362e-06
NM_001193242	79	163	8.04106	17.0296	1.08259	1.65804e-08	1.87801e-07
NM_001076925	178	367	12.7958	27.0797	1.08155	2.37958e-17	6.52082e-16
NM_001206160	75	154	5.18308	10.9239	1.07561	4.84796e-08	5.19431e-07
NM_181018	135	277	12.5894	26.5145	1.07457	2.46994e-13	4.83141e-12
NM_001075836	519	1061	37.0336	77.7096	1.06926	2.76636e-46	2.31692e-44
NM_001192471	47	96	2.7587	5.78375	1.06802	1.89142e-05	0.000132089
NM_001075986	220	449	6.56998	13.7632	1.06685	1.85437e-20	6.39246e-19
NM_001076338	98	200	15.7312	32.9531	1.06679	6.39182e-10	8.8806e-09
NM_001205947	52	106	5.28242	11.0527	1.06512	7.24674e-06	5.47209e-05
NM_001192380	131	267	18.3772	38.446	1.06492	9.74024e-13	1.76856e-11
NM_001144083	142	289	18.8355	39.3476	1.06282	1.25261e-13	2.49955e-12
NM_001101189	114	232	7.96909	16.6465	1.06273	3.18838e-11	5.04919e-10
NM_001192585	57	116	4.52209	9.44612	1.06273	2.78618e-06	2.28053e-05
NM_001024567	162	329	26.4159	55.0652	1.05974	3.02576e-15	6.89375e-14
NM_001192888	372	754	17.2079	35.8005	1.0569	8.6993e-33	5.19903e-31
NM_001083760	41	83	5.8851	12.2287	1.05513	8.29764e-05	0.000500679
NM_001083438	166	336	10.5524	21.9238	1.05492	1.95946e-15	4.55154e-14
NM_001076880	45	91	4.52673	9.39604	1.05358	3.82804e-05	0.000251252
NM_174838	46	93	3.98126	8.26184	1.05324	3.15648e-05	0.000210899
NM_001077981	51	103	5.08073	10.5323	1.05172	1.20638e-05	8.76451e-05
NM_001191501	153	309	8.54277	17.7091	1.05172	2.99896e-14	6.3351e-13
NM_001206506	66	133	1.93678	4.00607	1.04853	6.87778e-07	6.23932e-06
NM_001030303	67	135	9.19471	19.0164	1.04837	5.6872e-07	5.21897e-06
NM_001145509	137	276	5.44561	11.2607	1.04813	8.0611e-13	1.47267e-11
NM_001103324	212	427	15.7335	32.5274	1.04781	5.19992e-19	1.61049e-17
NM_001192412	286	576	13.6503	28.2182	1.0477	4.30046e-25	1.83317e-23
NM_001206595	1826	3670	150.984	311.478	1.04474	7.50324e-150	2.12467e-147
NM_001205955	110	221	12.5464	25.8733	1.04419	1.71191e-10	2.51666e-09
NM_001191272	114	229	15.4595	31.8756	1.04396	8.08898e-11	1.22551e-09
NM_001105474	149	299	28.3978	58.4926	1.04248	1.16897e-13	2.33657e-12
NM_001205876	295	591	17.5923	36.1759	1.04009	2.03182e-25	8.98306e-24
NM_001076850	45	90	9.34835	19.1909	1.03764	5.25522e-05	0.000333513
NM_001102233	60	120	18.9965	38.9974	1.03764	2.94892e-06	2.39723e-05
NM_001205735	47	94	7.10574	14.5872	1.03764	3.57152e-05	0.000235978
NM_001206047	89	178	7.08624	14.5471	1.03764	1.20744e-08	1.40509e-07
NM_001193172	130	260	11.3402	23.28	1.03764	5.50846e-12	9.37226e-11
NM_001105502	42	84	11.0006	22.5828	1.03764	9.3947e-05	0.000557819
NM_001082424	725	1448	46.5853	95.5017	1.03565	1.97945e-59	2.06505e-57
NM_001076070	499	992	64.8001	132.227	1.02894	7.60728e-41	5.65459e-39
NM_001192511	989	1963	75.7988	154.425	1.02666	8.30106e-79	1.16146e-76
NM_001191433	131	260	9.78078	19.9254	1.02659	8.40776e-12	1.41634e-10
NM_001206068	62	123	5.68076	11.5678	1.02596	2.74584e-06	2.24905e-05
NM_001099008	118	234	10.4317	21.2334	1.02536	9.57668e-11	1.43807e-09
NM_001205541	104	206	8.07074	16.4089	1.0237	1.32397e-09	1.7515e-08
NM_001075593	103	204	20.013	40.6851	1.02357	1.59767e-09	2.09957e-08
NM_001191413	446	883	15.363	31.22	1.02301	3.2561e-36	2.18784e-34
NM_001083686	47	93	10.6352	21.6005	1.02221	4.88428e-05	0.000313485
NM_001205528	44	87	4.78396	9.70925	1.02115	8.72702e-05	0.000523137
NM_001191405	41	81	5.62412	11.4048	1.01994	0.00015625	0.000878621
NM_001114190	198	391	25.8862	52.4699	1.01931	7.91698e-17	2.09703e-15
NM_174628	369	728	63.8375	129.274	1.01796	6.44528e-30	3.50017e-28
NM_001206582	329	649	6.28161	12.719	1.01777	7.70272e-27	3.63526e-25
NM_001191525	104	205	6.47935	13.1094	1.01668	1.79356e-09	2.34662e-08
NM_001083427	68	134	5.87056	11.8743	1.01627	1.19028e-06	1.03859e-05
NM_001192695	97	191	9.9518	20.1138	1.01516	6.69084e-09	8.06222e-08
NM_001193029	126	248	15.9538	32.2312	1.01456	3.92184e-11	6.14525e-10
NM_001192820	150	295	6.37874	12.8765	1.01339	5.98646e-13	1.10899e-11
NM_001205786	57	112	5.98087	12.0626	1.01211	9.7204e-06	7.16262e-05
NM_001191523	312	613	10.7628	21.7051	1.01198	3.22976e-25	1.39678e-23
NM_001206186	49	96	10.4387	20.992	1.00789	4.52464e-05	0.000291503
NM_001098937	190	372	20.0793	40.3523	1.00695	8.5771e-16	2.08604e-14
NM_001102529	154	301	8.53544	17.1239	1.00448	5.16366e-13	9.62561e-12
NM_001101133	105	205	8.67966	17.394	1.00288	2.71484e-09	3.44217e-08
NM_001123033	430	838	15.9027	31.8111	1.00026	2.93242e-33	1.78848e-31
NM_001098087	233	454	21.031	42.062	1	9.64264e-19	2.92551e-17
NM_001075647	1794	0	805.416	0.001	-19.6194	0	0
NM_001001441	1065	0	404.212	0.001	-18.6248	0	0
NM_001192094	559	0	240.158	0.001	-17.8736	7.52224e-166	2.182e-163
NM_001079578	1226	0	201.72	0.001	-17.622	0	0
NM_174117	3277	0	169.311	0.001	-17.3693	0	0
NM_001206365	221	0	98.3614	0.001	-16.5858	5.2718e-66	6.08714e-64
NM_173881	264	0	74.2384	0.001	-16.1799	1.04642e-78	1.4471e-76
NM_001077877	408	0	66.3889	0.001	-16.0187	3.03342e-121	6.80688e-119
NM_001110773	646	0	45.3015	0.001	-15.4673	1.50121e-191	5.1011e-189
NM_001024689	131	0	42.035	0.001	-15.3593	2.03268e-39	1.47406e-37
NM_001035025	84	0	32.6836	0.001	-14.9963	1.5557e-25	6.92957e-24
NM_001034351	73	0	28.6196	0.001	-14.8047	2.76274e-22	1.03979e-20
NM_174522	36	0	28.1206	0.001	-14.7793	2.35064e-11	3.77786e-10
NM_001075335	162	0	22.431	0.001	-14.4532	1.41459e-48	1.23704e-46
NM_001075545	39	0	12.3225	0.001	-13.589	3.05478e-12	5.34272e-11
NM_001034437	56	0	10.262	0.001	-13.325	2.9051e-17	7.90626e-16
NM_001105387	66	0	9.6848	0.001	-13.2415	3.2296e-20	1.10056e-18
NM_001015676	22	0	6.1033	0.001	-12.5754	3.2122e-07	3.06357e-06
NM_001206265	16	0	5.89896	0.001	-12.5262	1.90199e-05	0.000132516
NM_181811	19	0	5.81901	0.001	-12.5066	2.47176e-06	2.0386e-05
NM_001105500	23	0	5.7983	0.001	-12.5014	1.62705e-07	1.63571e-06
NM_001205440	68	0	5.61511	0.001	-12.4551	8.28602e-21	2.91555e-19
NM_001035501	24	0	5.53192	0.001	-12.4336	8.24138e-08	8.61289e-07
NM_001080732	27	0	5.22315	0.001	-12.3507	1.07102e-08	1.25247e-07
NM_001163944	17	0	4.99862	0.001	-12.2873	9.63404e-06	7.10779e-05
NM_001038140	79	0	4.95876	0.001	-12.2758	4.66586e-24	1.88745e-22
NM_001046558	14	0	4.59721	0.001	-12.1665	7.4133e-05	0.000453531
NM_001075744	41	0	4.35671	0.001	-12.089	7.83752e-13	1.43403e-11
NM_001017951	19	0	3.71975	0.001	-11.861	2.47176e-06	2.04002e-05
NM_001013402	16	0	3.58899	0.001	-11.8094	1.90199e-05	0.000132593
NM_001103273	20	0	2.7039	0.001	-11.4008	1.252e-06	1.08686e-05
NM_001098105	16	0	2.35006	0.001	-11.1985	1.90199e-05	0.000132671
NM_174773	2396	1	433.419	0.185675	-11.1888	0	0
NM_001015598	14	0	2.05826	0.001	-11.0072	7.4133e-05	0.000453764
NM_001075767	1485	1	130.646	0.0903025	-10.4986	0	0
NM_001076373	1124	1	493.868	0.450999	-10.0968	0	0
NM_174225	4659	7	970.473	1.49665	-9.34081	0	0
NM_001206174	644	1	33.0413	0.0526627	-9.29327	1.86824e-188	6.17194e-186
NM_001037464	311	1	51.9441	0.171438	-8.24313	2.11876e-90	3.54907e-88
NM_001075195	289	1	86.6234	0.307658	-8.13728	6.21392e-84	9.47463e-82
NM_001077027	277	1	108.598	0.402413	-8.0761	2.0891e-80	2.99345e-78
NM_174397	250	1	55.3951	0.227438	-7.92814	1.78549e-72	2.23524e-70
NM_001166227	2505	11	127.11	0.572923	-7.79352	0	0
NM_001098072	311	2	17.3553	0.11456	-7.24313	1.64694e-88	2.72042e-86
NM_001035416	137	1	23.8345	0.178573	-7.06039	2.37214e-39	1.70981e-37
NM_001034635	385	4	40.5346	0.432272	-6.55107	1.07447e-106	2.16587e-104
NM_001075764	95	1	16.6305	0.179685	-6.53221	4.23764e-27	2.04042e-25
NM_001100332	80	1	11.0721	0.14206	-6.28429	9.68312e-23	3.66756e-21
NM_001034702	766	11	162.848	2.40037	-6.08413	3.38406e-206	1.25771e-203
NM_001014915	228	4	71.0952	1.28026	-5.79525	3.25822e-61	3.49099e-59
NM_001100349	114	2	15.0956	0.271835	-5.79525	3.5952e-31	2.03608e-29
NM_001245928	45	1	2.21934	0.0506224	-5.45421	1.2227e-12	2.19e-11
NM_001037626	41	1	15.1161	0.378431	-5.31991	1.70278e-11	2.78559e-10
NM_001083377	330	9	47.6331	1.33343	-5.15875	8.95412e-84	1.34799e-81
NM_001101835	201	6	10.1344	0.310517	-5.02845	6.64268e-51	6.12414e-49
NM_174260	62	2	6.4901	0.214892	-4.91655	2.56612e-16	6.50722e-15
NM_001046104	152	5	27.4636	0.927288	-4.88836	2.96448e-38	2.08619e-36
NM_001076157	531	18	55.0813	1.91652	-4.845	1.09586e-129	2.77299e-127
NM_001099120	25	1	6.67227	0.273946	-4.60621	5.77342e-07	5.28586e-06
NM_001113258	23	1	3.71515	0.165798	-4.48592	2.0897e-06	1.75762e-05
NM_001075911	182	8	21.9826	0.991811	-4.47015	2.43602e-43	1.91865e-41
NM_001046070	43	2	10.4077	0.496876	-4.38862	5.30454e-11	8.18248e-10
NM_001040530	103	5	49.8601	2.48438	-4.32693	1.3637e-24	5.6708e-23
NM_175786	533	26	57.7684	2.89246	-4.31991	1.56752e-121	3.58509e-119
NM_001100378	19	1	2.67267	0.144385	-4.21029	2.68668e-05	0.000181446
NM_001205890	18	1	3.31816	0.189215	-4.13228	5.06338e-05	0.000323062
NM_001083800	372	21	123.069	7.1311	-4.1092	1.8288e-82	2.68517e-80
NM_001081543	17	1	1.96655	0.118737	-4.04982	9.52092e-05	0.000565031
NM_001078118	17	1	2.65718	0.160436	-4.04982	9.52092e-05	0.00056475
NM_001010994	17	1	4.60469	0.278024	-4.04982	9.52092e-05	0.000564468
NM_001113297	16	1	2.82168	0.181017	-3.96236	0.00017858	0.00099385
NM_001034378	16	1	2.79933	0.179583	-3.96236	0.00017858	0.000994315
NM_001205186	157	10	28.584	1.86877	-3.93505	1.45822e-34	9.37436e-33
NM_001083719	47	3	6.46436	0.423526	-3.93198	3.5294e-11	5.567e-10
NM_001191466	61	4	3.22877	0.217319	-3.8931	4.4231e-14	9.2126e-13
NM_001206777	362	24	7.33741	0.499318	-3.87724	5.43622e-77	7.10472e-75
NM_001102313	27	2	2.79699	0.212661	-3.71725	1.2176e-06	1.0601e-05
NM_001075676	26	2	3.6342	0.286944	-3.6628	2.24924e-06	1.88117e-05
NM_001038111	192	15	66.0631	5.29761	-3.64043	1.42306e-39	1.03831e-37
NM_174727	329	26	17.1616	1.39209	-3.62386	1.60595e-66	1.87251e-64
NM_001034293	23	2	3.13139	0.279493	-3.48592	1.39763e-05	0.000100193
NM_001192484	68	6	12.8179	1.16089	-3.46486	2.6377e-14	5.58188e-13
NM_001101872	204	18	23.1739	2.09881	-3.46486	2.63156e-40	1.94392e-38
NM_001034669	56	5	6.51214	0.596811	-3.44778	6.0238e-12	1.02053e-10
NM_001078039	21	2	1.92185	0.187872	-3.35468	4.65904e-05	0.000299837
NM_001024537	21	2	11.3168	1.10628	-3.35468	4.65904e-05	0.000299675
NM_001075662	21	2	4.14013	0.404721	-3.35468	4.65904e-05	0.000299513
NM_001130760	72	7	25.2225	2.51702	-3.32493	1.36522e-14	2.96288e-13
NM_001083699	20	2	1.90707	0.195748	-3.28429	8.46554e-05	0.000509518
NM_001081536	40	4	8.61634	0.884411	-3.28429	1.51084e-08	1.7344e-07
NM_001046164	58	6	13.8007	1.4654	-3.23538	9.8854e-12	1.65821e-10
NM_001083486	471	49	69.3775	7.40842	-3.22723	1.65644e-85	2.62668e-83
NM_001098979	43	5	7.03387	0.839512	-3.06669	1.26229e-08	1.45894e-07
NM_001191311	129	15	22.0581	2.6327	-3.06669	2.13854e-23	8.36633e-22
NM_001076374	219	27	64.394	8.14886	-2.98226	1.03312e-37	7.06142e-36
NM_001034039	90552	11169	5894.39	746.254	-2.9816	0	0
NM_001034355	48	6	13.0243	1.67107	-2.96236	3.19026e-09	4.01076e-08
NM_001083463	47	6	6.31005	0.826832	-2.93198	5.6265e-09	6.8212e-08
NM_001102196	30	4	2.8422	0.388978	-2.86925	4.93122e-06	3.8457e-05
NM_174499	22	3	5.00749	0.700891	-2.83683	0.00011434	0.000661727
NM_001081524	51	7	3.08178	0.434172	-2.82743	2.44148e-09	3.12557e-08
NM_001038556	78	11	17.4584	2.52716	-2.78833	1.8808e-13	3.70952e-12
NM_001080904	41	6	8.89992	1.33686	-2.73495	1.61333e-07	1.62329e-06
NM_174555	82	12	26.5878	3.99376	-2.73495	8.07794e-14	1.63109e-12
NM_001046518	336	51	59.3229	9.2424	-2.68225	3.36174e-51	3.12353e-49
NM_001038521	90	14	23.0268	3.67663	-2.64686	1.44695e-14	3.13454e-13
NM_001075977	32	5	6.91232	1.1086	-2.64043	6.13846e-06	4.69484e-05
NM_175772	534	88	50.9501	8.61823	-2.56362	1.55752e-76	1.99179e-74
NM_174744	60	10	7.8977	1.35108	-2.54732	9.02366e-10	1.21953e-08
NM_001040512	24	4	5.28763	0.904569	-2.54732	0.000136658	0.000782509
NM_001010995	2126	359	306.158	53.0651	-2.52844	1.20416e-294	6.81956e-292
NM_174554	47	8	9.91026	1.73144	-2.51695	7.90086e-08	8.28615e-07
NM_001102248	557	95	52.7057	9.22693	-2.51404	4.88696e-78	6.53041e-76
NM_001013001	70	12	9.61922	1.6926	-2.50668	5.16006e-11	7.96995e-10
NM_001034646	190	33	38.263	6.82137	-2.48782	2.41646e-27	1.17783e-25
NM_175804	46	8	6.45307	1.15194	-2.48592	1.34225e-07	1.3644e-06
NM_174474	155	27	54.0537	9.66471	-2.48359	1.55945e-22	5.88781e-21
NM_001075215	182	32	46.0699	8.31433	-2.47015	4.7306e-26	2.15559e-24
NM_001101150	62	11	21.9431	3.99604	-2.45712	1.04755e-09	1.40615e-08
NM_174520	52675	9365	3520.69	642.485	-2.45413	0	0
NM_001099716	28	5	6.48289	1.18826	-2.44778	5.28354e-05	0.00033424
NM_001206720	28	5	4.51336	0.827263	-2.44778	5.28354e-05	0.000334418
NM_001098054	72	13	15.7285	2.91493	-2.43184	5.936e-11	9.12104e-10
NM_001034656	33	6	6.73336	1.25661	-2.42179	1.20723e-05	8.76533e-05
NM_001034585	27	5	5.531	1.05134	-2.39532	8.95436e-05	0.000534878
NM_173910	32	6	4.6757	0.899868	-2.3774	2.03752e-05	0.000140967
NM_001076916	106	20	16.9101	3.27492	-2.36835	4.49576e-15	1.0165e-13
NM_001046541	185	35	29.914	5.809	-2.36446	3.28664e-25	1.41112e-23
NM_001191202	63	12	11.4029	2.2294	-2.35468	1.9738e-09	2.55713e-08
NM_001101074	41	8	4.30057	0.861319	-2.31991	1.81558e-06	1.53904e-05
NM_001077894	148	29	13.8351	2.78259	-2.31383	5.6691e-20	1.88859e-18
NM_001128505	888	177	123.898	25.3487	-2.28917	1.37093e-110	2.91151e-108
NM_001076517	115	23	49.475	10.1566	-2.28429	1.30624e-15	3.1195e-14
NM_001076027	349	71	76.2933	15.9313	-2.25969	8.0839e-44	6.45247e-42
NM_001099192	54	11	11.0547	2.31141	-2.25781	6.39704e-08	6.77471e-07
NM_001192280	29	6	4.81248	1.02201	-2.23538	9.54468e-05	0.000565313
NM_001046212	1068	221	369.531	78.488	-2.23515	7.4942e-129	1.85684e-126
NM_001083748	82	17	18.002	3.83077	-2.23245	3.09206e-11	4.90318e-10
NM_001101852	57	12	12.3905	2.67747	-2.21029	4.09998e-08	4.45714e-07
NM_001205143	42	9	9.9401	2.18633	-2.18475	3.18132e-06	2.57209e-05
NM_174627	37	8	30.1981	6.70192	-2.17181	1.37098e-05	9.84607e-05
NM_001035301	503	109	100.252	22.2989	-2.16859	2.12076e-59	2.19323e-57
NM_001191145	166	36	34.9783	7.78619	-2.16747	1.25505e-20	4.36442e-19
NM_001076831	36697	8001	2083.58	466.29	-2.15977	0	0
NM_174639	87	19	12.6642	2.83886	-2.15737	2.08182e-11	3.36401e-10
NM_001205734	32	7	3.26681	0.733507	-2.155	5.95172e-05	0.000371959
NM_001192455	863	191	146.113	33.1928	-2.13815	6.44886e-99	1.19838e-96
NM_001166485	848	189	47.5283	10.873	-2.12804	1.17558e-96	2.08675e-94
NM_001076483	31	7	3.45057	0.799757	-2.1092	9.76512e-05	0.000575503
NM_001075588	146	33	71.9135	16.6841	-2.10779	9.84716e-18	2.76861e-16
NM_001076208	75	17	8.03028	1.86831	-2.10371	9.59288e-10	1.29352e-08
NM_001034340	613	141	93.7307	22.1295	-2.08255	1.72639e-68	2.03287e-66
NM_174183	39	9	4.46309	1.05717	-2.07783	1.3918e-05	9.98351e-05
NM_001100363	78	18	16.2913	3.85892	-2.07783	6.02378e-10	8.40855e-09
NM_001046193	212	49	32.6093	7.73629	-2.07557	1.24882e-24	5.22965e-23
NM_174631	233	54	15.7365	3.74349	-2.07166	7.37656e-27	3.4952e-25
NM_001035470	43	10	6.33081	1.5112	-2.06669	5.2884e-06	4.0894e-05
NM_001078038	73	17	14.9443	3.57218	-2.06472	2.50946e-09	3.1954e-08
NM_001046532	103	24	14.2235	3.40182	-2.0639	1.29575e-12	2.31386e-11
NM_001098907	30	7	3.81571	0.913867	-2.06189	0.000159424	0.000895199
NM_182786	2033	476	294.963	70.8873	-2.05693	2.14442e-219	8.5012e-217
NM_001078150	88	21	13.8246	3.38627	-2.02947	9.12738e-11	1.37408e-09
NM_174140	753	180	165.428	40.5899	-2.02701	6.52668e-81	9.46607e-79
NM_001034472	50	12	10.8005	2.66064	-2.02125	1.24329e-06	1.08009e-05
NM_001113247	41	10	4.87409	1.22023	-1.99798	1.37997e-05	9.90465e-05
NM_001076460	45	11	10.3262	2.5909	-1.99478	5.24228e-06	4.05637e-05
NM_001034341	180	44	24.6584	6.18696	-1.99478	3.75534e-20	1.26522e-18
NM_001034774	151	37	44.6116	11.2203	-1.99131	4.20732e-17	1.12697e-15
NM_001101087	53	13	9.96009	2.50762	-1.98984	7.6392e-07	6.8828e-06
NM_001075435	57	14	9.50491	2.39625	-1.98789	2.92774e-07	2.8103e-06
NM_001100354	145	36	15.8489	4.03891	-1.97234	2.71854e-16	6.86446e-15
NM_001046157	60	15	13.8711	3.55946	-1.96236	1.79633e-07	1.79076e-06
NM_001128069	44	11	8.17439	2.09762	-1.96236	8.40516e-06	6.28695e-05
NM_001191498	44	11	3.50241	0.898749	-1.96236	8.40516e-06	6.283e-05
NM_001012674	36	9	9.24897	2.37337	-1.96236	5.86526e-05	0.000366941
NM_001193255	203	51	21.7504	5.60883	-1.95527	5.42752e-22	2.01717e-20
NM_001013582	123	31	45.8952	11.8729	-1.95068	7.50898e-14	1.52396e-12
NM_174125	59	15	18.1776	4.74358	-1.93811	2.8609e-07	2.74836e-06
NM_174384	55	14	4.71534	1.232	-1.93636	7.45812e-07	6.72985e-06
NM_001191219	43	11	6.48199	1.70202	-1.92919	1.34229e-05	9.66336e-05
NM_001077903	77	20	19.9148	5.30942	-1.90722	6.12204e-09	7.39933e-08
NM_001101839	148	39	14.4417	3.9062	-1.88641	9.9312e-16	2.41044e-14
NM_001075426	136	36	16.3309	4.43716	-1.8799	1.6551e-14	3.56597e-13
NM_001076183	45	12	8.05538	2.20489	-1.86925	1.28521e-05	9.28054e-05
NM_001046256	86	23	14.135	3.88022	-1.86506	1.39171e-09	1.83906e-08
NM_001035323	37	10	11.4108	3.16554	-1.84988	8.92732e-05	0.000534067
NM_001105652	37	10	14.8061	4.10742	-1.84988	8.92732e-05	0.000533531
NM_001075713	37	10	13.4648	3.73534	-1.84988	8.92732e-05	0.000533799
NM_001045888	1039	281	203.026	56.3604	-1.84891	2.3568e-98	4.24688e-96
NM_001083664	85	23	15.6504	4.34677	-1.84819	2.18178e-09	2.81736e-08
NM_001046063	2095	571	302.822	84.7171	-1.83775	8.72598e-195	3.0523e-192
NM_001040526	55	15	6.90181	1.93207	-1.83683	1.78285e-06	1.51237e-05
NM_001205747	257	71	29.7296	8.43035	-1.81824	5.00708e-25	2.12676e-23
NM_001034497	36	10	4.15979	1.18604	-1.81035	0.000140712	0.000801864
NM_001075243	54	15	8.00366	2.28201	-1.81035	2.79318e-06	2.28468e-05
NM_001038076	154	43	54.6288	15.6567	-1.80288	2.00658e-15	4.6519e-14
NM_001099007	71	20	11.7319	3.39213	-1.79018	9.09204e-08	9.46034e-07
NM_205815	39	11	7.03015	2.03528	-1.78833	8.36398e-05	0.000503915
NM_001243326	102	29	25.2613	7.37198	-1.7768	1.69529e-10	2.4953e-09
NM_001046260	284	81	55.3552	16.2053	-1.77225	1.35175e-26	6.27984e-25
NM_001076220	83	24	11.9303	3.54093	-1.75243	1.20175e-08	1.39984e-07
NM_001081519	41	12	4.46249	1.34062	-1.73495	7.74126e-05	0.000471412
NR_037684	58	17	9.18165	2.76231	-1.73288	2.42404e-06	2.0104e-05
NM_174443	61	18	21.5399	6.52405	-1.72317	1.45009e-06	1.2434e-05
NM_001102052	344	102	30.8341	9.38434	-1.7162	1.48424e-30	8.21029e-29
NM_001079587	111	33	25.3771	7.74399	-1.71238	8.2657e-11	1.2491e-09
NM_001101180	53	16	4.17158	1.29264	-1.69028	9.64978e-06	7.11499e-05
NM_001015642	490	148	64.279	19.9281	-1.68954	6.16946e-42	4.76451e-40
NM_001038113	46	14	17.4804	5.46075	-1.67856	4.20224e-05	0.000273398
NM_174703	851	259	20.7175	6.47201	-1.67856	6.28164e-71	7.70181e-69
NM_001098982	4142	1261	338.323	105.723	-1.67812	0	0
NM_001035273	236	72	42.591	13.3374	-1.67508	8.89826e-21	3.12174e-19
NM_001075789	62	19	11.0729	3.48301	-1.66863	2.04296e-06	1.71953e-05
NM_173991	348	107	93.2804	29.4392	-1.66383	1.22977e-29	6.55861e-28
NM_001102005	42	13	6.95488	2.20961	-1.65424	0.000109035	0.000635041
NM_001113763	42	13	4.38021	1.39162	-1.65424	0.000109035	0.000635352
NM_001193195	48	15	12.2708	3.93599	-1.64043	3.81536e-05	0.000250558
NM_174019	99	31	18.6728	6.00159	-1.63752	2.85676e-09	3.61057e-08
NM_174388	95	30	29.2981	9.49662	-1.62532	7.20642e-09	8.62233e-08
NM_174745	2259	717	297.348	96.8724	-1.618	8.27918e-176	2.6612e-173
NM_001163171	148	47	61.6155	20.0843	-1.61722	5.59954e-13	1.04055e-11
NM_001193140	66	21	2.60436	0.850564	-1.61443	1.68307e-06	1.43181e-05
NM_001025349	314	100	177.891	58.1508	-1.61312	8.47606e-26	3.8184e-24
NM_001037455	197	63	21.632	7.10072	-1.60713	1.15264e-16	2.99964e-15
NM_001025569	7659	2471	2917.65	966.196	-1.59442	0	0
NR_003958	130	42	19.4357	6.44521	-1.59241	2.40496e-11	3.85994e-10
NM_001101113	80	26	20.0536	6.6897	-1.58385	1.92594e-07	1.90718e-06
NM_001076049	267	87	39.7642	13.2994	-1.58011	1.46519e-21	5.28047e-20
NM_001040495	217	71	64.3565	21.6134	-1.57416	1.02777e-17	2.87607e-16
NM_174137	58	19	6.04072	2.03117	-1.57241	1.0861e-05	7.96363e-05
NM_174821	293	96	56.4338	18.979	-1.57215	2.37454e-23	9.22889e-22
NM_001113306	427	141	231.318	78.4028	-1.5609	5.57944e-33	3.36834e-31
NM_001034360	105	35	76.2424	26.086	-1.54732	4.27982e-09	5.28007e-08
NM_001206681	75	25	7.66165	2.6214	-1.54732	7.26632e-07	6.56674e-06
NM_001079507	108	36	16.2329	5.554	-1.54732	2.56754e-09	3.26237e-08
NM_001103221	838	280	116.764	40.0455	-1.54388	3.94122e-62	4.38065e-60
NM_173888	116	39	21.9864	7.5874	-1.53494	8.27638e-10	1.13269e-08
NM_175717	83	28	17.9038	6.19951	-1.53004	2.3124e-07	2.25606e-06
NM_001080217	1150	390	236.677	82.3862	-1.52245	6.5026e-83	9.66693e-81
NM_001099381	50	17	10.9768	3.83077	-1.51875	6.98082e-05	0.000430393
NM_001075374	99	34	17.5895	6.20053	-1.50425	2.3499e-08	2.63158e-07
NM_001100330	113	39	32.2453	11.4231	-1.49713	2.7037e-09	3.43171e-08
NM_001098966	52	18	7.02401	2.49566	-1.49287	6.17e-05	0.000384389
NM_001206205	49	17	9.04356	3.2205	-1.4896	0.00010429	0.000610692
NM_001105651	72	25	15.4663	5.51221	-1.48843	2.40372e-06	1.99633e-05
NM_001205570	213	74	8.44808	3.0126	-1.48761	3.78068e-16	9.46603e-15
NM_174386	206	72	70.255	25.2043	-1.47893	1.52332e-15	3.59461e-14
NM_001077890	54	19	8.66821	3.13055	-1.46932	5.43416e-05	0.000342493
NM_001024480	51	18	6.8352	2.4762	-1.46486	9.17374e-05	0.000547158
NM_001046403	272	96	31.4648	11.3988	-1.46486	8.68852e-20	2.84663e-18
NM_001205773	76	27	9.75874	3.55857	-1.4554	1.8706e-06	1.58229e-05
NM_001143865	2943	1047	223.728	81.6973	-1.45338	2.1124e-195	7.61296e-193
NM_001032300	95	34	10.7287	3.94126	-1.44475	1.11287e-07	1.14295e-06
NM_001130755	134	48	19.8514	7.29893	-1.44348	2.81706e-10	4.05609e-09
NM_174464	13580	4876	1962.01	723.095	-1.44007	0	0
NM_001033611	50	18	9.60045	3.54753	-1.43629	0.00013579	0.000777912
NM_001035030	97	35	11.263	4.17141	-1.43299	9.78686e-08	1.01301e-06
NM_001015590	91	33	9.33622	3.47516	-1.42576	2.72036e-07	2.62821e-06
NM_001206923	55	20	6.551	2.44516	-1.42179	7.03396e-05	0.000432996
NM_001046020	129	47	42.9528	16.0632	-1.419	9.97658e-10	1.34221e-08
NM_001075542	244	89	93.8752	35.1465	-1.41736	4.0819e-17	1.09585e-15
NM_001098932	52	19	5.34562	2.00484	-1.41487	0.000118554	0.000685115
NM_001193245	93	34	17.5732	6.59445	-1.41405	2.38524e-07	2.32141e-06
NM_174839	2697	989	223.421	84.0951	-1.40967	2.81346e-171	8.57961e-169
NM_181028	106	39	35.2566	13.3147	-1.40488	3.96804e-08	4.32556e-07
NM_181027	76	28	17.6758	6.68429	-1.40293	3.52962e-06	2.83634e-05
NM_001024562	114	42	36.7708	13.9053	-1.40293	1.25839e-08	1.45584e-07
NM_001045966	95	35	7.9229	2.99612	-1.40293	2.08838e-07	2.05946e-06
NM_001098039	57	21	5.57433	2.10799	-1.40293	6.13588e-05	0.000382463
NM_001206834	138	51	20.7723	7.87965	-1.39846	4.06112e-10	5.77048e-09
NM_001078026	159	59	7.87809	3.00059	-1.3926	2.19706e-11	3.5454e-10
NM_001205402	440	164	49.8366	19.0665	-1.38617	1.05655e-28	5.43962e-27
NM_001034407	490	184	65.9287	25.4113	-1.37543	1.99187e-31	1.13891e-29
NM_001081626	53	20	10.0394	3.88859	-1.36835	0.000150906	0.000855039
NM_001105489	180	68	38.6658	14.9932	-1.36675	2.18262e-12	3.86278e-11
NM_001205566	82	31	8.50596	3.30067	-1.36571	2.3372e-06	1.94925e-05
NM_001105327	285	108	88.07	34.2561	-1.36229	1.11558e-18	3.34196e-17
NM_001038688	187	71	63.356	24.6909	-1.35951	1.00899e-12	1.82926e-11
NM_001205750	79	30	6.9561	2.71139	-1.35925	3.89516e-06	3.10282e-05
NM_001145035	129	49	28.543	11.1285	-1.35888	3.37168e-09	4.22544e-08
NM_001034352	97	37	30.2162	11.8304	-1.35282	3.34032e-07	3.17811e-06
NM_001205751	209	80	21.0996	8.28991	-1.34779	6.9257e-14	1.4104e-12
NM_001015597	60	23	13.0978	5.15355	-1.34569	6.7412e-05	0.000417134
NM_001205948	112	43	9.86744	3.88854	-1.34345	4.81322e-08	5.16639e-07
NM_001076924	117	45	10.5544	4.16671	-1.34087	2.5272e-08	2.8116e-07
NM_174658	244	94	63.2125	24.9961	-1.33851	8.14674e-16	1.9936e-14
NM_001076004	75	29	14.8145	5.8797	-1.3332	9.3817e-06	6.93453e-05
NM_001075159	69	27	8.68329	3.48763	-1.31599	2.60512e-05	0.00017664
NM_001075140	115	45	84.4954	33.9374	-1.31599	5.20296e-08	5.55964e-07
NM_001034735	1024	401	230.699	92.7305	-1.3149	1.07035e-59	1.13658e-57
NM_001075126	1823	714	156.336	62.8493	-1.31468	7.94922e-105	1.57567e-102
NM_001046452	1098	431	159.456	64.246	-1.31148	1.2395e-63	1.40394e-61
NM_001045932	122	48	48.5062	19.5889	-1.30813	2.36496e-08	2.64595e-07
NM_001075830	355	140	48.3748	19.5817	-1.30475	1.59133e-21	5.70049e-20
NM_001195069	76	30	11.0526	4.47819	-1.30339	1.16623e-05	8.50395e-05
NM_001034668	76	30	19.4771	7.89155	-1.30339	1.16623e-05	8.49874e-05
NM_001025334	101	40	31.3046	12.7256	-1.29864	4.48408e-07	4.17286e-06
NM_001045903	268	107	49.053	20.1023	-1.28698	2.65268e-16	6.71241e-15
NM_183082	95	38	25.8452	10.6114	-1.28429	1.22505e-06	1.06503e-05
NM_001109814	309	125	31.797	13.2029	-1.26804	3.51906e-18	1.02328e-16
NM_001206169	66	27	4.61056	1.936	-1.25186	7.63722e-05	0.000465792
NM_001205527	61	25	12.2765	5.16434	-1.24924	0.000148062	0.000840925
NM_001015515	168	69	38.5511	16.252	-1.24615	2.69524e-10	3.89483e-09
NM_001206721	73	30	9.1792	3.87199	-1.24529	3.38762e-05	0.000224701
NM_001103224	282	116	34.8224	14.7028	-1.24393	2.83978e-16	7.1554e-15
NM_176872	311	128	20.6439	8.72113	-1.24313	8.90736e-18	2.51628e-16
NM_001046585	204	84	66.7047	28.1927	-1.24247	3.74526e-12	6.49306e-11
NM_001193160	85	35	8.18834	3.4608	-1.24247	7.8375e-06	5.87714e-05
NM_001034696	68	28	12.1796	5.14771	-1.24247	6.54538e-05	0.00040671
NM_001098953	68	28	12.1796	5.14771	-1.24247	6.54538e-05	0.000406497
NM_001102536	172	71	12.0045	5.08636	-1.23888	2.00116e-10	2.9274e-09
NM_001194953	94	39	30.6393	13.0481	-1.23154	3.00804e-06	2.44195e-05
NM_174595	1265	527	801.84	342.878	-1.22562	6.69598e-66	7.65724e-64
NM_001105324	108	45	20.5078	8.77082	-1.22539	6.0527e-07	5.52878e-06
NM_001105648	115	48	18.5564	7.95001	-1.22289	2.72196e-07	2.62762e-06
NM_001075779	67	28	6.09914	2.61627	-1.22109	9.27606e-05	0.000551877
NM_001076820	172	72	16.4821	7.08186	-1.2187	3.39354e-10	4.85089e-09
NM_001192969	93	39	10.1258	4.35855	-1.21611	4.23956e-06	3.34801e-05
NM_001046360	119	50	27.5317	11.8737	-1.21332	2.00524e-07	1.9824e-06
NM_001206339	69	29	5.68403	2.45209	-1.2129	7.92922e-05	0.000481134
NM_001098029	1451	610	182.156	78.6027	-1.21252	4.33118e-74	5.47986e-72
NM_001035313	140	59	24.0187	10.3897	-1.209	1.8403e-08	2.07654e-07
NM_174521	83	35	16.301	7.05563	-1.20811	1.56149e-05	0.000110804
NM_001038584	90	38	24.8788	10.7821	-1.20628	6.96118e-06	5.27993e-05
NM_001077827	1170	495	181.137	78.6608	-1.20337	2.14066e-59	2.19473e-57
NM_173955	80	34	20.5533	8.96605	-1.19682	2.56708e-05	0.000174359
NM_001083401	221	94	61.3105	26.7671	-1.19567	2.28532e-12	4.03853e-11
NM_001081575	1710	728	233.531	102.05	-1.19434	5.6321e-85	8.69903e-83
NM_001098381	150	64	26.5897	11.6448	-1.19118	8.55678e-09	1.01058e-07
NM_001102027	110	47	11.6368	5.10351	-1.18913	8.7493e-07	7.81784e-06
NM_174058	327	140	38.0835	16.7359	-1.18622	2.1324e-17	5.88414e-16
NM_001076864	84	36	10.5495	4.64073	-1.18475	1.87366e-05	0.000131002
NM_001075197	490	210	85.0561	37.4162	-1.18475	2.96456e-25	1.29148e-23
NM_001076112	77	33	29.1175	12.8088	-1.18475	4.21784e-05	0.000274263
NM_001102490	210	90	9.18792	4.04177	-1.18475	1.1315e-11	1.88736e-10
NM_001075575	314	135	118.161	52.1447	-1.18016	1.21433e-16	3.14641e-15
NM_001102317	100	43	11.0751	4.88817	-1.17995	3.18822e-06	2.57592e-05
NM_001077973	100	43	8.43081	3.72108	-1.17995	3.18822e-06	2.57417e-05
NM_001034272	209	90	63.3816	28.015	-1.17786	1.57143e-11	2.5885e-10
NM_001014950	364	157	121.331	53.7156	-1.17553	6.07414e-19	1.8715e-17
NM_001105480	95	41	18.8372	8.34464	-1.17466	6.09446e-06	4.66719e-05
NM_001024481	81	35	11.0865	4.91709	-1.17292	3.071e-05	0.000205882
NM_001035385	97	42	11.3611	5.04928	-1.16995	5.20564e-06	4.0359e-05
NM_174471	676	293	258.793	115.134	-1.16848	1.61536e-33	9.95411e-32
NM_001099399	203	88	21.4605	9.54898	-1.16826	4.10878e-11	6.39604e-10
NM_001034371	83	36	12.7859	5.69229	-1.16747	2.61958e-05	0.000177317
NM_001083479	184	80	22.8212	10.1846	-1.16399	3.75562e-10	5.35559e-09
NM_001002885	561	244	288.259	128.689	-1.16348	6.5046e-28	3.23679e-26
NM_001205514	128	56	19.2858	8.66059	-1.155	2.14242e-07	2.10577e-06
NM_001080224	80	35	33.1273	14.8763	-1.155	4.28524e-05	0.000277735
NM_182788	260	114	60.0634	27.0317	-1.15184	1.47761e-13	2.93375e-12
NM_001075490	155	68	67.2449	30.2808	-1.15102	1.23221e-08	1.42833e-07
NM_001206598	75	33	10.1797	4.59746	-1.14678	8.23092e-05	0.000496905
NM_001079780	125	55	29.072	13.1298	-1.14678	3.4732e-07	3.29663e-06
NM_001192341	320	141	56.1455	25.3931	-1.14473	3.35712e-16	8.44106e-15
NM_001035490	77	34	18.0851	8.19675	-1.14168	7.00386e-05	0.00043159
NM_173932	176	78	26.8053	12.1936	-1.13639	1.86664e-09	2.42888e-08
NM_001075901	97	43	13.3949	6.09493	-1.13601	8.57096e-06	6.38687e-05
NM_001105616	234	104	51.9242	23.6875	-1.13228	4.74222e-12	8.115e-11
NM_001076397	614	273	67.7825	30.9345	-1.1317	3.7651e-29	1.96396e-27
NM_001083732	101	45	12.6897	5.80327	-1.12872	6.22272e-06	4.74099e-05
NM_001206835	83	37	16.0966	7.36529	-1.12794	4.31302e-05	0.000279383
NM_176638	112	50	17.1253	7.84734	-1.12586	2.02616e-06	1.70659e-05
NM_001097568	293	131	90.9967	41.76	-1.12369	1.45461e-14	3.14539e-13
NM_001035027	371	166	57.7555	26.5252	-1.12259	5.10846e-18	1.46751e-16
NM_173965	89	40	7.58195	3.4977	-1.11616	2.65462e-05	0.000179587
NM_174148	293	132	29.4071	13.5985	-1.11272	2.3311e-14	4.95953e-13
NM_001038183	82	37	28.1518	13.0384	-1.11046	5.96286e-05	0.00037246
NM_001012681	113	51	39.993	18.5271	-1.11011	2.3779e-06	1.97903e-05
NM_001098132	106	48	13.2963	6.18012	-1.10532	5.2959e-06	4.09254e-05
NM_001033608	406	184	213.946	99.5241	-1.10413	4.24108e-19	1.32735e-17
NM_001099191	119	54	9.90044	4.6114	-1.10229	1.46916e-06	1.25884e-05
NM_176657	304	138	59.2535	27.609	-1.10176	1.24468e-14	2.72615e-13
NM_001101262	273	124	28.7525	13.405	-1.10092	2.83786e-13	5.47012e-12
NM_001075403	187	85	15.0557	7.02442	-1.09986	1.59952e-09	2.09968e-08
NM_174623	2988	1361	2044.84	956.023	-1.09687	1.48774e-128	3.61097e-126
NM_174626	90	41	15.7909	7.3838	-1.09666	3.10884e-05	0.00020795
NM_001101104	79	36	17.1006	7.99869	-1.09621	9.679e-05	0.000571561
NM_001034414	125	57	19.0097	8.89759	-1.09525	9.07516e-07	8.07262e-06
NM_001077012	138	63	22.9624	10.7599	-1.0936	2.53354e-07	2.4537e-06
NM_001101176	94	43	5.66355	2.65926	-1.09068	2.24494e-05	0.00015362
NM_001083459	295	135	154.402	72.5262	-1.09011	5.03712e-14	1.04004e-12
NM_001034040	85	39	26.3983	12.4324	-1.08635	5.92022e-05	0.000370185
NM_001034491	87	40	22.8063	10.7628	-1.08337	5.02592e-05	0.000320844
NM_001193053	89	41	10.7288	5.07313	-1.08054	4.26694e-05	0.000277002
NM_001102035	102	47	12.9894	6.14354	-1.08019	1.17097e-05	8.52288e-05
NM_001105419	119	55	7.73641	3.67018	-1.07582	2.34132e-06	1.95132e-05
NM_001102314	93	43	13.9309	6.61145	-1.07525	3.07602e-05	0.000205986
NM_001077888	80	37	7.20201	3.41898	-1.07483	0.000112806	0.000654438
NM_001099077	108	50	12.1569	5.77699	-1.07339	7.18948e-06	5.43576e-05
NM_001103328	108	50	13.1215	6.23534	-1.07339	7.18948e-06	5.43922e-05
NM_001035105	95	44	16.1196	7.66328	-1.07278	2.61192e-05	0.0001769
NM_001077849	138	64	56.9161	27.0936	-1.07088	4.01748e-07	3.76813e-06
NM_001075734	112	52	28.4438	13.5552	-1.06927	5.19446e-06	4.03249e-05
NM_001075634	99	46	10.8941	5.19572	-1.06815	1.88357e-05	0.000131617
NM_205803	822	382	289.927	138.297	-1.06792	3.57126e-35	2.34657e-33
NM_173934	1917	892	325.634	155.526	-1.06609	1.74276e-79	2.46746e-77
NM_001046185	103	48	39.5784	18.9319	-1.0639	1.35863e-05	9.76328e-05
NM_001166500	328	153	22.8203	10.9262	-1.06252	7.3431e-15	1.63542e-13
NM_001206698	90	42	8.95733	4.29059	-1.06189	4.95246e-05	0.000317347
NM_001099053	135	63	11.6418	5.57645	-1.06189	6.42138e-07	5.84759e-06
NM_174550	150	70	19.5859	9.3817	-1.06189	1.52833e-07	1.54299e-06
NM_001034514	94	44	38.7173	18.6021	-1.05751	3.56522e-05	0.000235693
NM_001103311	318	149	36.5536	17.5801	-1.05607	2.52386e-14	5.35049e-13
NM_001206811	81	38	7.13221	3.43443	-1.05428	0.000130772	0.000751339
NM_001034518	83	39	15.9566	7.69586	-1.05199	0.000110817	0.00064353
NM_001075205	83	39	14.9703	7.2202	-1.05199	0.000110817	0.000643844
NM_001098877	100	47	20.4716	9.87602	-1.05163	2.17904e-05	0.000149627
NM_001205765	85	40	15.763	7.61399	-1.04982	9.39194e-05	0.000557934
NM_001101061	319	152	23.2122	11.3528	-1.03184	6.93842e-14	1.41057e-12
NM_174087	606	291	49.0198	24.1615	-1.02066	1.35645e-24	5.66046e-23
NM_001038212	83	40	23.0675	11.4107	-1.01547	0.00017315	0.000966794
NM_001080923	83	40	18.9337	9.36589	-1.01547	0.00017315	0.00096634
NM_001045996	141	68	35.7208	17.6824	-1.01445	9.52332e-07	8.43971e-06
NM_001114513	232	112	178.962	88.6793	-1.01298	3.2314e-10	4.63025e-09
NM_001101902	145	70	11.7016	5.7984	-1.01298	6.87696e-07	6.24333e-06
NM_001040602	89	43	13.1849	6.53863	-1.01183	0.000105079	0.000615014
NM_174363	91	44	16.8757	8.37539	-1.01072	8.89946e-05	0.000532669
NM_001105043	91	44	16.0118	7.94662	-1.01072	8.89946e-05	0.000532937
NM_001075632	128	62	17.8834	8.89125	-1.00816	3.40888e-06	2.74488e-05
NM_001192220	237	115	21.0965	10.5073	-1.00561	2.67138e-10	3.86505e-09
NM_001034339	103	50	19.1011	9.51749	-1.005	3.29474e-05	0.000219152
NM_174076	488	237	163.014	81.2617	-1.00435	1.26288e-19	4.10368e-18
NM_001105462	107	52	13.3137	6.64127	-1.00338	2.36836e-05	0.000161693
NM_001099080	107	52	10.8376	5.40609	-1.00338	2.36836e-05	0.0001616
NM_001024487	928	451	121.171	60.445	-1.00336	8.07516e-36	5.39539e-34
NM_001012680	263	128	67.4009	33.6706	-1.00128	3.31714e-11	5.23914e-10
NM_001083687	304	148	23.4795	11.733	-1.00083	1.01122e-12	1.83052e-11
