# Supplementary material for: Exploring Differentially Expressed Genes by RNA-Seq in Cashmere Goat (Capra hircus) Skin during Hair Follicle Development and Cycling
Source: PLoS One. 2013 Apr 30;8(4):e62704. doi: 10.1371/journal.pone.0062704 (PMC3640091; doi:10.1371/journal.pone.0062704)
Supplement: Table S3 — Differentially expressed genes between catagen and telogen. (XLS) [file pone.0062704.s003.xls]

## Sheet: Table 4
Table S3 Differentially expressed genes between catagen and telogen
GeneID	telogen-Expression	catagen-Expression	telogen-RPKM	catagen-RPKM	log2 Ratio(catagen/telogen)	P-value	FDR
NM_001035025	0	84	0.001	32.6836	14.9963	3.30098e-23	4.35839e-21
NM_174117	23	3277	1.39205	169.311	6.92632	0	0
NM_001034351	1	73	0.459261	28.6196	5.96154	1.02801e-18	1.14167e-16
NM_001080732	1	27	0.226615	5.22315	4.52661	8.69146e-07	3.35327e-05
NR_001464	30	767	0.476535	10.4004	4.44791	5.88898e-162	4.37367e-159
NM_001035501	1	24	0.270013	5.53192	4.35668	4.98532e-06	0.000169744
NM_001015676	1	22	0.324984	6.1033	4.23115	1.58688e-05	0.000482274
NM_001078039	1	21	0.107206	1.92185	4.16404	2.82466e-05	0.000814695
NM_001206174	32	644	1.92327	33.0413	4.10264	3.2236e-129	1.66548e-126
NM_001076157	27	531	3.2809	55.0813	4.0694	3.2392e-106	1.53966e-103
NM_001075378	2	34	0.550694	7.99172	3.85918	1.25386e-07	5.51837e-06
NM_001075767	94	1485	9.68759	130.646	3.75338	6.33778e-277	9.41398e-274
NM_174397	16	250	4.15309	55.3951	3.7375	9.45992e-48	2.44374e-45
NM_001191466	4	61	0.24802	3.22877	3.70246	1.68628e-12	1.22933e-10
NM_181027	5	76	1.36224	17.6758	3.69772	2.8079e-15	2.47158e-13
NM_001075744	3	41	0.373436	4.35671	3.54431	1.66532e-08	8.14362e-07
NM_001100332	6	80	0.97277	11.0721	3.50868	2.05028e-15	1.84572e-13
NM_001075545	3	39	1.11039	12.3225	3.47216	4.99678e-08	2.30142e-06
NM_001034702	60	766	14.9426	162.848	3.44603	5.4673e-134	3.09371e-131
NM_174773	189	2396	40.05	433.419	3.43589	0	0
NM_001100349	9	114	1.39607	15.0956	3.43468	4.36434e-21	5.34654e-19
NM_001038111	17	192	6.85213	66.0631	3.26922	3.39876e-33	6.02798e-31
NM_001105387	6	66	1.03138	9.6848	3.23115	3.982e-12	2.81655e-10
NM_175786	49	533	6.22126	57.7684	3.215	3.58776e-88	1.52262e-85
NM_001037626	4	41	1.72757	15.1161	3.12927	9.07898e-08	4.02558e-06
NM_173881	26	264	8.5648	74.2384	3.11567	3.36052e-43	7.39501e-41
NM_001101835	20	201	1.18128	10.1344	3.10084	4.31644e-33	7.54298e-31
NM_001001441	107	1065	47.5732	404.212	3.08689	5.82486e-168	5.32437e-165
NM_174554	5	47	1.23503	9.91026	3.00438	1.83422e-08	8.86016e-07
NM_001034437	6	56	1.288	10.262	2.99411	7.75888e-10	4.39042e-08
NM_001075647	193	1794	101.502	805.416	2.98823	6.76672e-273	8.93433e-270
NM_001245928	5	45	0.288869	2.21934	2.94164	5.18708e-08	2.37985e-06
NM_174522	4	36	3.66017	28.1206	2.94164	1.25174e-06	4.67748e-05
NM_001083377	37	330	6.25628	47.6331	2.92859	1.47518e-50	3.89545e-48
NM_001077877	46	408	8.76824	66.3889	2.92058	5.66882e-62	1.92465e-59
NM_001206777	41	362	0.973503	7.33741	2.91401	4.85364e-55	1.4419e-52
NM_001076373	132	1124	67.9419	493.868	2.86175	2.23548e-164	1.89744e-161
NM_001046104	18	152	3.80983	27.4636	2.84972	1.90372e-23	2.6614e-21
NM_001192094	67	559	33.7193	240.158	2.83233	9.43618e-82	3.73767e-79
NM_001037464	38	311	7.43497	51.9441	2.80456	9.93022e-46	2.51066e-43
NM_001098072	40	311	2.61488	17.3553	2.73056	1.68255e-44	4.08036e-42
NM_174225	603	4659	147.139	970.473	2.72151	0	0
NM_001081524	7	51	0.495507	3.08178	2.63679	4.07502e-08	1.89896e-06
NM_001034635	53	385	6.53673	40.5346	2.63251	1.17167e-52	3.23789e-50
NM_001079578	169	1226	32.5736	201.72	2.63058	7.01748e-164	5.55925e-161
NM_001077027	39	277	17.9112	108.598	2.60006	8.05404e-38	1.62214e-35
NM_001013001	10	70	1.60976	9.61922	2.57907	1.78947e-10	1.06856e-08
NM_001034355	7	48	2.225	13.0243	2.54933	1.7827e-07	7.70323e-06
NM_001083719	7	47	1.12783	6.46436	2.51895	2.90226e-07	1.20586e-05
NM_001110773	99	646	8.1327	45.3015	2.47775	1.28267e-81	4.91676e-79
NM_001075977	5	32	1.26521	6.91232	2.44979	3.55942e-05	0.000997561
NM_001166227	401	2505	23.8361	127.11	2.41486	3.4333e-302	5.82827e-299
NM_001038140	13	79	0.955893	4.95876	2.37506	9.63408e-11	5.87086e-09
NM_001035416	23	137	4.68741	23.8345	2.34619	1.9415e-17	1.98887e-15
NM_174474	27	155	11.03	54.0537	2.29296	4.63256e-19	5.24273e-17
NM_174727	58	329	3.54413	17.1616	2.27568	1.7849e-38	3.65689e-36
NM_174260	11	62	1.34888	6.4901	2.26648	2.67384e-08	1.26587e-06
NM_001075335	29	162	4.70383	22.431	2.25359	1.77061e-19	2.02309e-17
NM_001046070	8	43	2.26827	10.4077	2.19798	6.1353e-06	0.000205949
NM_001205440	13	68	1.25751	5.61511	2.15874	1.52244e-08	7.47569e-07
NM_001130760	14	72	5.74518	25.2225	2.13429	7.23866e-09	3.70763e-07
NM_001075764	19	95	3.89631	16.6305	2.09365	4.65302e-11	2.94106e-09
NM_001192484	14	68	3.09141	12.8179	2.05183	4.24382e-08	1.9699e-06
NM_001075195	60	289	21.0673	86.6234	2.03975	7.56142e-30	1.24795e-27
NM_001206365	46	221	23.9833	98.3614	2.03606	3.9804e-23	5.1977e-21
NM_001077894	31	148	3.3947	13.8351	2.02698	7.10488e-16	6.70058e-14
NM_001040533	12	57	3.09707	12.5581	2.01965	7.17258e-07	2.81293e-05
NM_001014915	54	228	19.7251	71.0952	1.84972	3.63492e-21	4.49935e-19
NM_001035367	18	70	4.57714	15.195	1.73108	6.87206e-07	2.71298e-05
NM_001024689	38	131	14.2838	42.035	1.55721	2.46684e-10	1.43693e-08
NM_001034646	56	190	13.2109	38.263	1.53422	4.27558e-14	3.52824e-12
NM_174703	267	851	7.61446	20.7175	1.44404	5.03182e-53	1.45837e-50
NM_001046541	59	185	11.1757	29.914	1.42046	1.93909e-12	1.40501e-10
NM_001075215	59	182	17.4951	46.0699	1.39687	5.43276e-12	3.77529e-10
NM_001076374	72	219	24.8001	64.394	1.37658	7.22662e-14	5.84176e-12
NM_174555	27	82	10.2554	26.5878	1.37438	5.35324e-06	0.000181232
NM_001206990	168	490	6.9193	17.2278	1.31604	2.34666e-27	3.57505e-25
NM_174550	52	150	7.9538	19.5859	1.3001	3.20676e-09	1.6936e-07
NM_001076916	37	106	6.9145	16.9101	1.29019	7.86444e-07	3.06404e-05
NM_175772	191	534	21.348	50.9501	1.25499	1.09689e-27	1.69278e-25
NM_001010995	772	2126	130.233	306.158	1.23319	2.26992e-102	1.03744e-99
NM_001081575	624	1710	99.8281	233.531	1.2261	5.63066e-82	2.30721e-79
NM_001102490	77	210	3.94646	9.18792	1.21918	2.51546e-11	1.64237e-09
NM_001034341	67	180	10.752	24.6584	1.19748	1.14558e-09	6.27326e-08
NM_173882	153	410	40.1744	91.9014	1.19381	4.13542e-20	4.91412e-18
NM_001077444	36	95	6.97959	15.7229	1.17165	1.47287e-05	0.0004546
NM_174639	33	87	5.62719	12.6642	1.17027	3.47704e-05	0.000976777
NM_001128505	343	888	56.0615	123.898	1.14407	4.32664e-39	9.01991e-37
NM_001083459	114	295	69.8963	154.402	1.1434	5.32396e-14	4.33319e-12
NM_001014912	75	194	17.421	38.4675	1.14281	1.11738e-09	6.17571e-08
NM_001040530	40	103	22.6827	49.8601	1.13629	1.05714e-05	0.000339513
NM_001083446	46	118	7.25345	15.8836	1.1308	2.59372e-06	9.42544e-05
NM_001193255	80	203	10.0411	21.7504	1.11513	9.88962e-10	5.51729e-08
NM_001046518	135	336	27.9213	59.3229	1.08722	1.2252e-14	1.07052e-12
NM_001101297	33	5	22.9957	2.97429	-2.95075	2.12062e-07	8.90436e-06
NM_001077807	57	11	46.0008	7.57815	-2.60174	1.4324e-10	8.68428e-09
NM_001193238	28	6	5.78449	1.05813	-2.45067	1.64294e-05	0.000495509
NM_001192660	32	8	7.12249	1.52003	-2.22828	1.31223e-05	0.00041143
NM_174466	41	14	21.2238	6.18653	-1.77848	2.0188e-05	0.00059527
NM_001102248	1602	557	177.576	52.7057	-1.75241	1.31421e-155	9.18633e-153
NM_001205635	178	62	92.274	27.4367	-1.74982	1.00212e-18	1.12341e-16
NM_177515	144	54	54.4102	17.4178	-1.64332	3.0798e-14	2.59555e-12
NM_174841	757	304	27.956	9.5837	-1.5445	2.19308e-62	7.66481e-60
NM_001184950	52	21	27.1898	9.37353	-1.5364	1.49297e-05	0.00045961
NM_001101883	252	107	23.9984	8.69854	-1.46409	2.59702e-20	3.14902e-18
NM_181018	305	135	33.3189	12.5894	-1.40413	7.27224e-23	9.39305e-21
NM_001046193	478	212	86.1296	32.6093	-1.40123	8.2042e-35	1.59821e-32
NM_001034668	169	76	50.736	19.4771	-1.38123	4.78818e-13	3.69467e-11
NM_001105414	60	27	6.81763	2.61894	-1.38028	1.75076e-05	0.000522721
NM_001199063	175	79	48.0397	18.5127	-1.37571	2.19668e-13	1.74021e-11
NM_001040479	7733	3566	938.1	369.286	-1.345	0	0
NM_001045875	2275	1106	382.18	158.607	-1.2688	1.47864e-136	8.78533e-134
NM_001075911	371	182	52.4929	21.9826	-1.25576	2.33692e-23	3.15564e-21
NM_001083532	560	277	89.6289	37.846	-1.24382	6.13644e-34	1.15745e-31
NM_174603	214	109	18.9549	8.24165	-1.20156	2.88666e-13	2.27167e-11
NM_182786	3869	2033	657.579	294.963	-1.15663	1.7445e-199	2.07299e-196
NM_001076208	137	75	17.1834	8.03028	-1.09749	5.7396e-08	2.60319e-06
NM_174177	117	65	14.4794	6.86688	-1.07628	8.02998e-07	3.11831e-05
NM_174137	104	58	12.6886	6.04072	-1.07074	3.62334e-06	0.000127009
