# Supplementary material for: Exploring Differentially Expressed Genes by RNA-Seq in Cashmere Goat (Capra hircus) Skin during Hair Follicle Development and Cycling
Source: PLoS One. 2013 Apr 30;8(4):e62704. doi: 10.1371/journal.pone.0062704 (PMC3640091; doi:10.1371/journal.pone.0062704)
Supplement: Table S4 — A list of GO categories for DEGs between different developmental stages. (XLS) [file pone.0062704.s004.xls]

## Sheet: Table 5
Table S4 A list of GO categories for DEGs between different developmental stages
Ontology	Class	Numbers_of_telogen-VS-catagen	Genes_of_telogen-VS-catagen	Numbers_of_telogen-VS-anagen	Genes_of_telogen-VS-anagen	Numbers_of_catagen-VS-anagen	Genes_of_catagen-VS-anagen
biological_process	biological adhesion	4	NM_174137;NM_174703;NM_001040530;NM_001010995	23	NM_174137;NM_001075169;NM_001040530;NM_001101839;NM_174030;NM_001206047;NM_001010995;NM_001034728;NM_001002763;NM_174181;NM_174044;NM_174045;NM_001192888;NM_001166526;NM_001034340;NM_001102035;NM_001101307;NM_001192434;NM_001206371;NM_174521;NM_001075126;NM_001205402;NM_175797	25	NM_174137;NM_001083479;NM_174367;NM_001040530;NM_001101839;NM_205815;NM_174703;NM_001206834;NM_001206047;NM_001010995;NM_174183;NM_205803;NM_001166526;NM_174044;NM_174045;NM_001192888;NM_001205786;NM_001034340;NM_001102035;NM_174496;NM_174745;NM_001205402;NM_001075126;NM_174521;NM_001076397
biological_process	biological regulation	49	NM_001075744;NM_001101883;NM_001076208;NM_174466;NM_174555;NM_174137;NM_001014912;NM_001076374;NM_182786;NM_001081524;NM_174727;NM_001024689;NM_001128505;NM_001046070;NM_001083719;NM_001046541;NM_174841;NM_001010995;NM_001206777;NM_001034635;NM_001199063;NM_001045875;NM_001076916;NM_173881;NM_174703;NM_001075764;NM_001013001;NM_001077877;NM_001184950;NM_174177;NM_001040533;NM_001193255;NM_0012459…	193	NM_173991;NM_173888;NM_001001150;NM_001192888;NM_001100333;NM_001076847;NM_001034669;NM_001101883;NM_174641;NM_001076339;NM_001076208;NM_001191145;NM_001083748;NM_174552;NM_174466;NM_001034735;NM_174087;NM_001135792;NM_001144078;NM_001193020;NM_001123033;NM_174137;NM_001046392;NM_001205741;NM_175797;NM_001034360;NM_001033608;NM_001014912;NM_173985;NM_001083769;NM_001205143;NM_001040469;NM_182786;…	215	NM_173991;NM_174745;NM_173888;NM_001001150;NM_001081536;NM_174499;NM_001192888;NM_001191336;NM_001205467;NM_001191501;NM_001075744;NM_001099120;NM_001034669;NM_174627;NM_001081519;NM_001034414;NM_001077903;NM_001098953;NM_174363;NM_001046558;NM_001076208;NM_001083479;NM_001083748;NM_001191145;NM_001034735;NM_174087;NM_001046455;NM_001144078;NM_001123033;NM_174555;NM_001113247;NM_174137;NM_0010343…
biological_process	cell killing	0	-	2	NM_174020;NM_174119	1	NM_174020
biological_process	cell proliferation	9	NM_001014912;NM_001075764;NM_001046193;NM_174177;NM_174137;NM_001076916;NM_001013001;NM_001205635;NM_001045875	44	NM_001034735;NM_001033608;NM_174298;NM_001014912;NM_001076907;NM_001193198;NM_174314;NM_001110001;NM_001205431;NM_001001150;NM_001099107;NM_001075764;NM_001046193;NM_174137;NM_001078150;NM_001098054;NM_001191202;NM_001078026;NM_001075656;NM_001034339;NM_001040495;NM_174471;NM_001075332;NM_174464;NM_174030;NM_001100324;NM_173888;NM_001206503;NM_174087;NM_001046585;NM_174029;NM_173985;NM_001077827;…	49	NM_001034735;NM_001033608;NM_001076907;NM_001077903;NM_001105327;NM_001102317;NM_174314;NM_001001150;NM_001110001;NM_174496;NM_001205431;NM_001024567;NM_001075764;NM_174499;NM_001098054;NM_001191202;NM_001046193;NM_001078150;NM_001040495;NM_174137;NM_173888;NM_174464;NM_001078026;NM_001045903;NM_001046585;NM_001035313;NM_173955;NM_001014950;NM_174471;NM_174087;NM_174363;NM_001034339;NM_205816;NM_…
biological_process	cellular component organization or biogenesis	28	NM_174703;NM_001046541;NM_001205635;NM_001035025;NM_001075647;NM_174225;NM_001014912;NM_001040479;NM_001075764;NM_001077877;NM_001081575;NM_001166227;NM_174727;NM_174260;NM_001010995;NM_001193255;NM_001014915;NM_001105414;NM_001013001;NM_174137;NM_174177;NM_001046518;NM_001128505;NM_001245928;NM_001034635;NM_001076157;NM_001076208;NM_001077444	91	NM_001206503;NM_001076907;NM_001100347;NM_001205635;NM_001191202;NM_001075647;NM_174225;NM_001144853;NM_001076925;NM_001014912;NM_001076234;NM_001002763;NM_001076220;NM_001034728;NM_001101307;NM_001076847;NM_174744;NM_001034340;NM_001075126;NM_001205402;NM_001100354;NM_001040479;NM_001101061;NM_001103230;NM_001192434;NM_001206458;NM_001075764;NM_174181;NM_001206129;NM_174087;NM_174298;NM_00120588…	113	NM_174703;NM_173932;NM_001046558;NM_001076907;NM_174595;NM_001081595;NM_001100347;NM_001191501;NM_001046541;NM_205803;NM_001191202;NM_001075647;NM_001035025;NM_174225;NM_001034585;NM_001083687;NM_001034382;NM_001144853;NM_001076925;NM_001076220;NM_001083479;NM_001191272;NM_174744;NM_001034340;NM_001100354;NM_001205402;NM_001075126;NM_001098029;NM_001101061;NM_001206458;NM_001102529;NM_001075764;N…
biological_process	cellular process	74	NM_001040530;NM_174703;NM_001034355;NM_001075744;NM_001101883;NM_001076208;NM_174466;NM_174555;NM_174137;NM_001083532;NM_001076374;NM_182786;NM_001128505;NR_001464;NM_001110773;NM_181027;NM_001035367;NM_001014912;NM_001083719;NM_001105414;NM_001034635;NM_174177;NM_001046541;NM_001205635;NM_001081524;NM_174841;NM_001206777;NM_001035025;NM_001075647;NM_174225;NM_001013001;NM_001046193;NM_001245928;…	290	NM_173991;NM_001040530;NM_001105386;NM_001076925;NM_001205592;NM_174765;NM_001191282;NM_001001150;NM_001025334;NM_001024693;NM_001076907;NM_001100333;NM_001076847;NM_001034669;NM_001101883;NM_174641;NM_001076339;NM_001076208;NM_001206503;NM_174574;NM_001206047;NM_174552;NM_174466;NM_001034735;NM_001135792;NM_001144078;NM_001193020;NM_001123033;NM_174137;NM_001046392;NM_001205741;NM_175797;NM_0010…	373	NM_173991;NM_001040530;NM_174703;NM_173932;NM_001206870;NM_001205467;NM_001076925;NM_001098087;NM_001205592;NM_174765;NM_001001150;NM_001025334;NM_001024693;NM_174499;NM_001034355;NM_001076907;NM_001191336;NM_001191501;NM_001075744;NM_001099120;NM_001034669;NM_174627;NM_001081519;NM_001034414;NM_001077903;NM_001098953;NM_174363;NM_001046558;NM_001076208;NM_174574;NM_001206047;NM_001083479;NM_0010…
biological_process	death	15	NM_001014912;NM_001075911;NM_001076157;NM_001034635;NM_001075764;NM_001076916;NM_174177;NM_174137;NM_001037464;NM_174550;NM_174466;NM_001184950;NM_001076208;NM_174225;NM_181018	58	NM_174223;NM_001206503;NM_001002763;NM_174029;NM_001205592;NM_001123033;NM_001101884;NM_001014912;NM_001046452;NM_173888;NM_174537;NM_001075911;NM_001205143;NM_173991;NM_176638;NM_174045;NM_001205952;NM_001192888;NM_001024548;NM_001001150;NM_001076907;NM_001076847;NM_001099107;NM_001075764;NM_001034635;NM_174744;NM_174137;NM_001075588;NM_173985;NM_001034735;NM_174471;NM_001192801;NM_001033608;NM_…	59	NM_001205592;NM_001206876;NM_001123033;NM_173888;NM_001046452;NM_001075911;NM_001205143;NM_173991;NM_176638;NM_174363;NM_174045;NM_001001150;NM_001024548;NM_001076907;NM_001205952;NM_205816;NM_001081595;NM_001205947;NM_001192888;NM_001034635;NM_001075764;NM_001076157;NM_001102196;NM_174744;NM_001076916;NM_001075588;NM_174745;NM_174137;NM_174658;NM_001034735;NM_001014950;NM_174471;NM_001033608;NM_…
biological_process	developmental process	38	NM_001193255;NM_174466;NM_001076916;NM_001014915;NM_001013001;NM_001014912;NM_174841;NM_174225;NM_001101835;NM_001079578;NM_174260;NM_001024689;NM_001034341;NM_001046070;NM_001035025;NM_001075647;NM_001245928;NM_174177;NM_174554;NM_001075764;NM_174137;NM_173881;NM_001034702;NM_174727;NM_001076374;NM_001010995;NM_001128505;NM_001076208;NM_001035501;NM_001040479;NM_182786;NM_001083719;NM_174555;NM_…	112	NM_173888;NM_001075593;NM_174765;NM_174466;NM_001034720;NM_174058;NM_001001150;NM_001078026;NM_001076907;NM_001014915;NM_174631;NM_174030;NM_173991;NM_001014912;NM_001205143;NM_001040469;NM_174841;NM_001205948;NM_001206047;NM_174225;NM_001024693;NM_174298;NM_001205886;NM_001076070;NM_001079578;NM_001024689;NM_174140;NM_001076831;NM_001076220;NM_001101180;NM_001077827;NM_001078038;NM_174388;NM_001…	159	NM_173888;NM_174765;NM_001075593;NM_001193255;NM_174058;NM_001014950;NM_001097568;NM_174363;NM_001001150;NM_174745;NM_001078026;NM_001076916;NM_001076907;NM_174595;NM_181811;NM_001014915;NM_001099716;NM_001013001;NM_174631;NM_173932;NM_173991;NM_001205143;NM_001076483;NM_177503;NM_001205948;NM_001206047;NM_174225;NM_001034585;NM_001024693;NM_174367;NM_001099725;NM_001205886;NM_001076070;NM_001079…
biological_process	establishment of localization	22	NM_001040530;NM_174522;NM_001046070;NM_001034635;NM_174177;NM_174137;NM_001105414;NM_001046541;NM_001081524;NM_173881;NM_001075764;NM_001034351;NM_001083719;NM_001102490;NM_174603;NM_001206777;NM_181018;NM_001075767;NM_174841;NM_001077877;NM_001014912;NM_001046518	90	NM_001040530;NM_001105386;NM_001076925;NM_001024693;NM_174838;NM_174537;NM_001099080;NM_174738;NM_001076416;NM_001034635;NM_174137;NM_174821;NM_174471;NM_174464;NM_001077827;NM_001105414;NM_001205893;NM_001075325;NM_174030;NM_174782;NM_174223;NM_001205833;NM_001076220;NM_001206180;NM_174119;NM_183082;NM_173881;NM_001035315;NM_001099378;NM_001075764;NM_174181;NM_001206200;NM_001083769;NM_174521;NM…	110	NM_001040530;NM_001206870;NM_001205467;NM_001076925;NM_001098087;NM_001024693;NM_174499;NM_174838;NM_174522;NM_174367;NM_001046070;NM_001099080;NM_001102500;NM_174738;NM_001076416;NM_001077847;NM_001034635;NM_174183;NM_174137;NM_174821;NM_174464;NM_174471;NM_205803;NM_001192773;NM_001192913;NM_001077827;NM_001046541;NM_001076317;NM_174363;NM_001205893;NM_001082424;NM_001075159;NM_001206598;NM_001…
biological_process	growth	8	NM_001034702;NM_174555;NM_174225;NM_001046070;NM_001034341;NM_001035025;NM_174554;NM_001075647	21	NM_001083769;NM_001034702;NM_174076;NM_001101839;NM_174574;NM_173995;NM_001113233;NM_173991;NM_001192888;NM_001075593;NM_174225;NM_173888;NM_001103324;NM_001076907;NM_001076847;NM_001075647;NM_001034340;NM_001040495;NM_174019;NM_174030;NM_001206503	36	NM_001010994;NM_001105327;NM_181811;NM_001034702;NM_174076;NM_001101839;NM_174574;NM_001099716;NM_174125;NM_173991;NM_001192888;NM_174555;NM_001075593;NM_001046558;NM_174225;NM_001113258;NM_001046070;NM_001034341;NM_174745;NM_173888;NM_174681;NM_001034403;NM_001076907;NM_174496;NM_001024567;NM_001103324;NM_001075647;NM_001035025;NM_174554;NM_001034340;NM_174019;NM_001040495;NM_001034696;NM_001083…
biological_process	immune system process	12	NM_001076374;NM_182786;NM_001014912;NM_173881;NM_001034668;NM_174177;NM_001199063;NM_001045875;NM_174137;NM_001075647;NM_001205635;NM_001105414	77	NM_001001150;NM_001034735;NM_001033608;NM_001105651;NM_001040498;NM_001193296;NM_001038518;NM_001143743;NM_182786;NM_001077827;NM_001076374;NM_001099080;NM_001012680;NM_174537;NM_174076;NM_174298;NM_001002763;NM_174521;NM_001045901;NM_001014912;NM_001046020;NM_001034728;NM_174020;NM_001076907;NM_173881;NM_174574;NM_001034668;NM_001013601;NM_001080923;NM_001012677;NM_001012681;NM_173985;NM_0010460…	55	NM_001001150;NM_001034735;NM_001033608;NM_001105651;NM_001081595;NM_001076374;NM_182786;NM_001077827;NM_001099080;NM_001012674;NM_001012680;NM_174076;NM_174627;NM_174521;NM_174496;NM_001046020;NM_174020;NM_001076907;NM_173881;NM_174574;NM_001034668;NM_001012681;NM_001080923;NM_174363;NM_174183;NM_001205947;NM_001205431;NM_001078150;NM_001010994;NM_001040526;NM_001045966;NM_001205876;NM_001166485;…
biological_process	localization	26	NM_001040530;NM_174522;NM_001046070;NM_001034635;NM_174177;NM_174137;NM_001105414;NM_001046541;NM_001193255;NM_001206777;NM_001081524;NM_173881;NM_001075764;NM_001034351;NM_001083719;NM_001102490;NM_174603;NM_001010995;NM_001205635;NM_001076208;NM_181018;NM_001075767;NM_174841;NM_001077877;NM_001014912;NM_001046518	118	NM_001040530;NM_001105386;NM_001076925;NM_001024693;NM_174838;NM_174537;NM_001206640;NM_001099080;NM_174738;NM_001076416;NM_001034635;NM_174137;NM_174821;NM_174471;NM_174464;NM_001077827;NM_001105414;NM_001100333;NM_001101180;NM_001205893;NM_001075325;NM_174030;NM_174782;NM_174223;NM_001046020;NM_001034735;NM_001034728;NM_001205833;NM_001076220;NM_001206180;NM_001076907;NM_174119;NM_183082;NM_001…	140	NM_001040530;NM_001206870;NM_001205467;NM_001076925;NM_001098087;NM_001024693;NM_174499;NM_174838;NM_174522;NM_001083479;NM_174367;NM_001046070;NM_001099080;NM_001102500;NM_174738;NM_001076416;NM_001077847;NM_001034635;NM_174183;NM_174137;NM_174821;NM_174464;NM_174471;NM_205803;NM_001192773;NM_001192913;NM_001077827;NM_001046541;NM_001101180;NM_001035027;NM_001076317;NM_001046455;NM_001046558;NM_…
biological_process	locomotion	4	NM_001010995;NM_001205635;NM_001076208;NM_174137	42	NM_001192888;NM_001206640;NM_001046020;NM_001034735;NM_001034728;NM_001110001;NM_174223;NM_001123033;NM_001206458;NM_001076847;NM_001046157;NM_001205747;NM_174521;NM_001193140;NM_001075126;NM_001038688;NM_001032300;NM_001033608;NM_174520;NM_001076925;NM_001076208;NM_001034039;NM_001205143;NM_001191145;NM_173985;NM_001205635;NM_001078038;NM_173965;NM_001010995;NM_001002885;NM_174020;NM_174309;NM_0…	50	NM_001192888;NM_001083479;NM_174496;NM_001046020;NM_001034735;NM_001110001;NM_174367;NM_001206458;NM_001205541;NM_001123033;NM_001098979;NM_174627;NM_001046157;NM_001205747;NM_001193140;NM_001032300;NM_001038688;NM_001075126;NM_174521;NM_001076397;NM_001033608;NM_174520;NM_174183;NM_001076925;NM_001034039;NM_174499;NM_001010995;NM_175804;NM_001205143;NM_001191145;NM_001076208;NM_001078038;NM_0010…
biological_process	metabolic process	56	NM_001075545;NM_001046104;NM_001130760;NM_001034355;NM_001076208;NM_174466;NM_001101883;NM_001083532;NM_001128505;NM_181027;NM_001035367;NM_001083719;NM_001105414;NM_001014912;NM_174603;NM_001046193;NM_001046541;NM_001199063;NM_001083459;NM_174703;NM_001013001;NM_001075764;NM_001040533;NM_174554;NM_001035501;NM_001037464;NM_174137;NM_001205635;NM_174550;NM_001193238;NM_174260;NM_001192660;NM_0010…	216	NM_173991;NM_001083737;NM_001206640;NM_174384;NM_001101113;NM_001105386;NM_001025334;NM_001076208;NM_174574;NM_001206047;NM_174087;NM_001034360;NM_001192412;NM_001206458;NM_174466;NM_001032300;NM_001101883;NM_001206503;NM_001099080;NM_173985;NM_001035433;NM_001105648;NM_174223;NM_001191219;NM_001083532;NM_001100330;NM_001046403;NM_001098974;NM_001077980;NM_001192967;NM_001078026;NM_001098465;NM_0…	290	NM_173991;NM_001099707;NM_001030303;NM_001192511;NM_001075545;NM_001046104;NM_001130760;NM_174384;NM_001101113;NM_001034371;NM_174626;NM_001025334;NM_001034355;NM_001076208;NM_174574;NM_001205467;NM_001206047;NM_174087;NM_001034360;NM_001191336;NM_001206458;NM_001192412;NM_001032300;NM_001098953;NM_001099080;NM_001105648;NM_001191219;NM_001100330;NM_001046403;NM_001045932;NM_001014950;NM_00108347…
biological_process	multi-organism process	4	NM_174137;NM_174466;NM_182786;NM_001046541	25	NM_001083769;NM_174119;NM_174076;NM_001110001;NM_001206458;NM_174137;NM_001098991;NM_174020;NM_174552;NM_001099162;NM_174466;NM_182786;NM_001077827;NM_001103253;NM_174181;NM_173888;NM_001024693;NM_001206503;NM_174298;NM_001075849;NM_001076907;NM_001206577;NM_001099107;NM_001040480;NM_001098381	24	NM_001010994;NM_174076;NM_001110001;NM_001206458;NM_174183;NM_174137;NM_174020;NM_001025569;NM_001007815;NM_205816;NM_182786;NM_173888;NM_001077827;NM_001102317;NM_001024693;NM_001206577;NM_174367;NM_001076907;NM_001192356;NM_001046541;NM_174658;NM_001098029;NM_001098381;NM_001034040
biological_process	multicellular organismal process	56	NM_001193255;NM_174466;NM_001076916;NM_001076157;NM_001038111;NM_001037626;NM_001101835;NM_001077877;NM_001034635;NM_001110773;NM_001166227;NM_174727;NM_001081575;NM_001014912;NM_001014915;NM_001013001;NM_174841;NM_001081524;NM_001024689;NM_174225;NM_001079578;NM_174260;NM_001034341;NM_001046070;NM_001010995;NM_001077894;NM_001046541;NM_175772;NM_001045875;NM_174177;NM_173881;NM_174137;NM_0010763…	161	NM_173888;NM_001075656;NM_001034339;NM_001075593;NM_174765;NM_174466;NM_001034720;NM_174058;NM_001001150;NM_001024693;NM_001077877;NM_001110773;NM_001166227;NM_001034635;NM_001076027;NM_174727;NM_001103224;NM_001014912;NM_001014915;NM_174631;NM_174030;NM_173991;NM_001205143;NM_001040469;NM_174841;NM_001205948;NM_001024689;NM_001206458;NM_001206047;NM_174225;NM_174298;NM_001205886;NM_001076070;NM_…	197	NM_174745;NM_173888;NM_001034339;NM_174765;NM_001075593;NM_001193255;NM_174058;NM_001014950;NM_001097568;NM_174363;NM_001001150;NM_001024693;NM_001076916;NM_001046558;NM_001077877;NM_001110773;NM_001166227;NM_001034635;NM_001037626;NM_001101835;NM_001076157;NM_001038111;NM_174727;NM_001076027;NM_001075713;NM_001103224;NM_001081575;NM_181811;NM_001014915;NM_001099716;NM_001013001;NM_174631;NM_1739…
biological_process	negative regulation of biological process	18	NM_001128505;NM_174137;NM_001014912;NM_001206777;NM_001076916;NM_001013001;NM_001075764;NM_001045875;NM_001193238;NM_001010995;NM_174177;NM_001076374;NM_001037464;NM_174550;NM_174466;NM_001184950;NM_001076208;NM_001077877	52	NM_001192888;NM_001128505;NM_001099080;NM_174137;NM_174298;NM_001014912;NM_001076907;NM_001205893;NM_001205952;NM_001099107;NM_001033608;NM_001040480;NM_001113724;NM_174309;NM_001205948;NM_001099378;NM_001046452;NM_173888;NM_174471;NM_001078150;NM_001075764;NM_001045875;NM_174623;NM_001002885;NM_001076936;NM_001075593;NM_174140;NM_174493;NM_173991;NM_001046263;NM_001010995;NM_001034431;NM_0010027…	65	NM_174499;NM_001192888;NM_001046558;NM_001128505;NM_001099080;NM_174137;NM_001083479;NM_001076907;NM_001077903;NM_001105327;NM_001102317;NM_001205893;NM_001206777;NM_174363;NM_001205952;NM_001033608;NM_001034040;NM_001076916;NM_174367;NM_174309;NM_001205947;NM_001193029;NM_001013001;NM_001099716;NM_001205948;NM_001076397;NM_001102052;NM_001035313;NM_173888;NM_001046452;NM_174471;NM_001078150;NM_0…
biological_process	pigmentation	0	-	3	NM_174309;NM_001001150;NM_174020	4	NM_001001150;NM_001192953;NM_174309;NM_174020
biological_process	positive regulation of biological process	14	NM_001076374;NM_182786;NM_001083719;NM_001010995;NM_001075764;NM_001013001;NM_001076916;NM_001014912;NM_174177;NM_174137;NM_001075911;NM_001193238;NM_001105414;NM_001045875	66	NM_173985;NM_182786;NM_001077827;NM_001076374;NM_001099080;NM_001075169;NM_001076220;NM_173935;NM_001076925;NM_174087;NM_174076;NM_001010995;NM_001046020;NM_001034735;NM_001034728;NM_001206503;NM_174574;NM_001040541;NM_001075764;NM_001076167;NM_001101087;NM_001076868;NM_001103253;NM_001034039;NM_001014912;NM_001033608;NM_001034328;NM_001205592;NM_001123033;NM_001101884;NM_174537;NM_174030;NM_1743…	61	NM_174363;NM_001081595;NM_001076374;NM_182786;NM_001077827;NM_001099080;NM_001102317;NM_001083719;NM_001076220;NM_173955;NM_001076925;NM_174087;NM_174076;NM_001076317;NM_001010995;NM_174496;NM_001046020;NM_001034735;NM_174574;NM_001012674;NM_181811;NM_001075764;NM_001101087;NM_174125;NM_001098953;NM_001034039;NM_001013001;NM_174499;NM_205816;NM_001076916;NM_001102052;NM_001033608;NM_001205592;NM_…
biological_process	regulation of biological process	43	NM_001075744;NM_001101883;NM_001076208;NM_174466;NM_174555;NM_174137;NM_001014912;NM_001076374;NM_182786;NM_001081524;NM_174727;NM_001024689;NM_001128505;NM_001083719;NM_001046541;NM_001010995;NM_001206777;NM_001034635;NM_001199063;NM_001045875;NM_001076916;NM_174703;NM_001075764;NM_001013001;NM_001077877;NM_001184950;NM_174177;NM_001040533;NM_001034351;NM_001001441;NM_174554;NM_001075911;NM_0012…	172	NM_173991;NM_173888;NM_001001150;NM_001192888;NM_001100333;NM_001076847;NM_001034669;NM_001101883;NM_174641;NM_001076339;NM_001076208;NM_174552;NM_174466;NM_001034735;NM_174087;NM_001135792;NM_001144078;NM_001193020;NM_001123033;NM_174137;NM_001046392;NM_001205741;NM_175797;NM_001034360;NM_001033608;NM_001014912;NM_173985;NM_001083769;NM_001205143;NM_001040469;NM_182786;NM_001077827;NM_001076374;…	191	NM_173991;NM_174745;NM_173888;NM_001001150;NM_174499;NM_001192888;NM_001191336;NM_001205467;NM_001191501;NM_001075744;NM_001099120;NM_001034669;NM_174627;NM_001081519;NM_001034414;NM_001077903;NM_001098953;NM_174363;NM_001046558;NM_001076208;NM_001083479;NM_001034735;NM_174087;NM_001046455;NM_001144078;NM_001123033;NM_174555;NM_001113247;NM_174137;NM_001034360;NM_001033608;NM_001010994;NM_0012051…
biological_process	reproduction	6	NM_001075764;NM_001076916;NM_001035501;NM_174555;NM_182786;NM_001038111	15	NM_001075656;NM_001034339;NM_001075593;NM_001205360;NM_001075849;NM_174623;NM_001075764;NM_182786;NM_173888;NM_174029;NM_001205952;NM_001076925;NM_174631;NM_001077827;NM_001078026	31	NM_001034339;NM_001075593;NM_174745;NM_174681;NM_001007815;NM_205816;NM_001205876;NM_001145509;NM_001206870;NM_174623;NM_001075764;NM_001076916;NM_001035501;NM_174555;NM_182786;NM_173888;NM_001102317;NM_176657;NM_001101983;NM_001076006;NM_001205952;NM_001076925;NM_001205947;NM_001163944;NM_001038111;NM_174631;NM_001079780;NM_174363;NM_001077827;NM_001078026;NM_001075205
biological_process	reproductive process	6	NM_001075764;NM_001076916;NM_001035501;NM_174555;NM_182786;NM_001038111	15	NM_001075656;NM_001034339;NM_001075593;NM_001205360;NM_001075849;NM_174623;NM_001075764;NM_182786;NM_173888;NM_174029;NM_001205952;NM_001076925;NM_174631;NM_001077827;NM_001078026	31	NM_001034339;NM_001075593;NM_174745;NM_174681;NM_001007815;NM_205816;NM_001205876;NM_001145509;NM_001206870;NM_174623;NM_001075764;NM_001076916;NM_001035501;NM_174555;NM_182786;NM_173888;NM_001102317;NM_176657;NM_001101983;NM_001076006;NM_001205952;NM_001076925;NM_001205947;NM_001163944;NM_001038111;NM_174631;NM_001079780;NM_174363;NM_001077827;NM_001078026;NM_001075205
biological_process	response to stimulus	44	NM_001075744;NM_001101883;NM_174466;NM_174555;NM_174137;NM_001014912;NM_001076374;NM_182786;NM_001076208;NM_001081524;NM_001038111;NM_174225;NM_174260;NM_175786;NM_173881;NM_001034437;NM_001077877;NM_001206777;NM_174550;NM_174841;NM_001166227;NM_001034635;NM_001013001;NM_001199063;NM_174703;NM_001075764;NM_001045875;NM_001184950;NM_001034702;NM_001100349;NM_001037464;NM_001205635;NM_174554;NM_001…	177	NM_001205592;NM_174765;NM_001191282;NM_001192888;NM_001100333;NM_001076847;NM_001034669;NM_001101883;NM_174641;NM_174552;NM_174466;NM_001034735;NM_001135792;NM_001144078;NM_001193020;NM_001123033;NM_174137;NM_001046392;NM_001205741;NM_175797;NM_001014912;NM_001076070;NM_001206458;NM_001075662;NM_174030;NM_182786;NM_001077827;NM_001076374;NM_001099080;NM_001076208;NM_001205360;NM_001206640;NM_0010…	200	NM_001205592;NM_174765;NM_001192888;NM_001191336;NM_001205467;NM_001191501;NM_001075744;NM_001099120;NM_001034669;NM_174627;NM_001081519;NM_001034414;NM_001034735;NM_001046455;NM_001144078;NM_001123033;NM_174555;NM_001113247;NM_174137;NM_001075205;NM_001206458;NM_001076070;NM_001075662;NM_001081595;NM_001076374;NM_182786;NM_001077827;NM_001099080;NM_001076208;NM_001079780;NM_001083479;NM_00107690…
biological_process	rhythmic process	0	-	5	NM_001075593;NM_174791;NM_001076167;NM_001077827;NM_001103253	5	NM_001075593;NM_174745;NM_001102246;NM_001077827;NM_174363
biological_process	signaling	24	NM_001075744;NM_001101883;NM_174466;NM_174555;NM_174137;NM_001076374;NM_182786;NM_001014912;NM_001034635;NM_001045875;NM_001199063;NM_174703;NM_001013001;NM_001075764;NM_001184950;NM_174554;NM_001075911;NM_001205635;NM_001081524;NM_001083719;NM_001105414;NM_001076208;NM_174260;NM_001130760	122	NM_001100333;NM_001076847;NM_001034669;NM_001101883;NM_174641;NM_174552;NM_174466;NM_001034735;NM_001135792;NM_001144078;NM_001193020;NM_001123033;NM_174137;NM_001046392;NM_001205741;NM_175797;NM_182786;NM_001077827;NM_001076374;NM_001099080;NM_001076907;NM_001038688;NM_001014912;NM_001192801;NM_001076925;NM_174087;NM_174076;NM_001076220;NM_001192888;NM_001080309;NM_001034635;NM_001110001;NM_0010…	146	NM_001191336;NM_001205467;NM_001191501;NM_001075744;NM_001099120;NM_001034669;NM_174627;NM_001081519;NM_001034414;NM_001034735;NM_001046455;NM_001144078;NM_001123033;NM_174555;NM_001113247;NM_174137;NM_001081595;NM_001076374;NM_182786;NM_001077827;NM_001099080;NM_001076907;NM_001099008;NM_001038688;NM_001098953;NM_174595;NM_001076925;NM_174087;NM_174076;NM_001076220;NM_001076317;NM_001192888;NM_0…
biological_process	viral reproduction	1	NM_001035501	1	NM_001077827	2	NM_001035501;NM_001077827
cellular_component	cell	85	NM_001035501;NM_174522;NM_174397;NM_001075335;NM_001046541;NM_174841;NM_001077877;NM_174117;NM_001075647;NM_001079578;NM_001166227;NM_174727;NM_001034702;NM_001038111;NM_001037626;NM_001046104;NM_001192094;NM_001037464;NM_001081524;NM_001077027;NM_174260;NM_001075764;NM_001077894;NM_001024689;NM_001034341;NM_174639;NM_001046518;NM_001045875;NM_175786;NM_001083719;NM_001081575;NM_001102490;NM_0011…	291	NM_001099204;NM_001206692;NM_001103230;NM_001035105;NM_001075395;NM_174020;NM_001002763;NM_001075335;NM_174397;NM_174181;NM_001034431;NM_174738;NM_174838;NM_174841;NM_001038212;NM_001077877;NM_001076907;NM_001075656;NM_001103253;NM_001075647;NM_001079578;NM_174117;NM_001166227;NM_174727;NM_174326;NM_174044;NM_001024693;NM_001110001;NM_001144078;NM_001099378;NM_174223;NM_174598;NM_177499;NM_174782…	380	NM_001099725;NM_205816;NM_001035501;NM_001035105;NM_001098877;NM_174522;NM_174020;NM_001075335;NM_174397;NM_001046541;NM_001102536;NM_174738;NM_174838;NM_174183;NM_205803;NM_001103096;NM_001038212;NM_001077877;NM_001076907;NM_001205876;NM_001193195;NM_001077847;NM_001075647;NM_001079578;NM_174117;NM_001166227;NM_174727;NM_001075713;NM_001024693;NM_174044;NM_001110001;NM_174782;NM_001144078;NM_174…
cellular_component	cell junction	6	NM_001245928;NM_001076157;NM_001037626;NM_001034635;NM_001166227;NM_174727	13	NM_001206169;NM_001075169;NM_001002763;NM_001166227;NM_001034635;NM_174727;NM_001100347;NM_001206309;NM_174298;NM_001191453;NM_174044;NM_174045;NM_001166526	16	NM_001013402;NM_001206169;NM_001035313;NM_001245928;NM_001166227;NM_001034635;NM_001037626;NM_001076157;NM_174727;NM_001079587;NM_001100347;NM_001191501;NM_001099077;NM_001166526;NM_174044;NM_174045
cellular_component	cell part	85	NM_001035501;NM_174522;NM_174397;NM_001075335;NM_001046541;NM_174841;NM_001077877;NM_174117;NM_001075647;NM_001079578;NM_001166227;NM_174727;NM_001034702;NM_001038111;NM_001037626;NM_001046104;NM_001192094;NM_001037464;NM_001081524;NM_001077027;NM_174260;NM_001075764;NM_001077894;NM_001024689;NM_001034341;NM_174639;NM_001046518;NM_001045875;NM_175786;NM_001083719;NM_001081575;NM_001102490;NM_0011…	291	NM_001099204;NM_001206692;NM_001103230;NM_001035105;NM_001075395;NM_174020;NM_001002763;NM_001075335;NM_174397;NM_174181;NM_001034431;NM_174738;NM_174838;NM_174841;NM_001038212;NM_001077877;NM_001076907;NM_001075656;NM_001103253;NM_001075647;NM_001079578;NM_174117;NM_001166227;NM_174727;NM_174326;NM_174044;NM_001024693;NM_001110001;NM_001144078;NM_001099378;NM_174223;NM_174598;NM_177499;NM_174782…	380	NM_001099725;NM_205816;NM_001035501;NM_001035105;NM_001098877;NM_174522;NM_174020;NM_001075335;NM_174397;NM_001046541;NM_001102536;NM_174738;NM_174838;NM_174183;NM_205803;NM_001103096;NM_001038212;NM_001077877;NM_001076907;NM_001205876;NM_001193195;NM_001077847;NM_001075647;NM_001079578;NM_174117;NM_001166227;NM_174727;NM_001075713;NM_001024693;NM_174044;NM_001110001;NM_174782;NM_001144078;NM_174…
cellular_component	extracellular matrix	3	NM_001013001;NM_001040479;NM_174703	35	NM_174386;NM_001076220;NM_001105648;NM_001206458;NM_001206640;NM_173910;NM_001083486;NM_174744;NM_001038556;NM_001046157;NM_001099007;NM_174631;NM_001075126;NM_174019;NM_174030;NM_001205402;NM_001040479;NM_174058;NM_001192434;NM_173946;NM_182788;NM_001078026;NM_174388;NM_001076049;NM_174471;NM_174464;NM_001098982;NM_001034728;NM_001101061;NM_174029;NM_001103230;NM_001076831;NM_173934;NM_001034039…	39	NM_001080217;NM_174386;NM_001076220;NM_001105648;NM_001206458;NM_001205541;NM_001081536;NM_001083486;NM_001038556;NM_174744;NM_001013001;NM_173910;NM_174631;NM_001046157;NM_001099007;NM_174019;NM_174745;NM_001205402;NM_001075126;NM_001045903;NM_173955;NM_174058;NM_182788;NM_001101176;NM_001098982;NM_174388;NM_001076049;NM_174464;NM_001078026;NM_176872;NM_001098029;NM_174471;NM_173932;NM_001101061…
cellular_component	extracellular matrix part	1	NM_174703	7	NM_174386;NM_001076220;NM_001105648;NM_001076831;NM_173934;NM_001034039;NM_174520	9	NM_001080217;NM_174386;NM_001076220;NM_001105648;NM_001076831;NM_174703;NM_173934;NM_001034039;NM_174520
cellular_component	extracellular region	9	NM_174554;NM_001075764;NM_174555;NM_173882;NM_001014912;NM_001077807;NM_001205635;NM_174137;NM_174703	56	NM_173991;NM_174386;NM_175051;NM_001075849;NM_173882;NM_173995;NM_001014912;NM_001101307;NM_001075764;NM_001099162;NM_001046513;NM_001076167;NM_174137;NM_174384;NM_001078150;NM_001205143;NM_001166485;NM_001046020;NM_174140;NM_174146;NM_001046212;NM_001205635;NM_174821;NM_174202;NM_001078038;NM_001040526;NM_001075426;NM_001045888;NM_001040469;NM_001038076;NM_001033608;NM_174791;NM_001015642;NM_174…	61	NM_001105474;NM_173991;NM_001080217;NM_174386;NM_001105327;NM_001077807;NM_174681;NM_175051;NM_001075764;NM_001010994;NM_174555;NM_174554;NM_001046212;NM_001205143;NM_001166485;NM_001076483;NM_174183;NM_001078038;NM_001078150;NM_174140;NM_001100354;NM_001128069;NM_174125;NM_174384;NM_001075426;NM_001045888;NM_001040526;NM_001038076;NM_001015642;NM_174137;NM_174821;NM_173888;NM_001046020;NM_174839…
cellular_component	extracellular region part	9	NM_174554;NM_001075764;NM_174555;NM_173882;NM_001014912;NM_001077807;NM_001205635;NM_174137;NM_174703	56	NM_173991;NM_174386;NM_175051;NM_001075849;NM_173882;NM_173995;NM_001014912;NM_001101307;NM_001075764;NM_001099162;NM_001046513;NM_001076167;NM_174137;NM_174384;NM_001078150;NM_001205143;NM_001166485;NM_001046020;NM_174140;NM_174146;NM_001046212;NM_001205635;NM_174821;NM_174202;NM_001078038;NM_001040526;NM_001075426;NM_001045888;NM_001040469;NM_001038076;NM_001033608;NM_174791;NM_001015642;NM_174…	61	NM_001105474;NM_173991;NM_001080217;NM_174386;NM_001105327;NM_001077807;NM_174681;NM_175051;NM_001075764;NM_001010994;NM_174555;NM_174554;NM_001046212;NM_001205143;NM_001166485;NM_001076483;NM_174183;NM_001078038;NM_001078150;NM_174140;NM_001100354;NM_001128069;NM_174125;NM_174384;NM_001075426;NM_001045888;NM_001040526;NM_001038076;NM_001015642;NM_174137;NM_174821;NM_173888;NM_001046020;NM_174839…
cellular_component	macromolecular complex	23	NM_001035501;NM_174117;NM_001075647;NM_001079578;NM_001166227;NM_174727;NM_181018;NM_001034702;NM_001037464;NM_001046193;NM_182786;NM_174225;NM_001010995;NM_174841;NM_001081575;NM_001083459;NM_001034668;NM_001128505;NM_174177;NM_001191466;NM_001101835;NM_001110773;NM_001038140	68	NM_001099204;NM_001206692;NM_001103230;NM_001035105;NM_001075395;NM_001038212;NM_173991;NM_001075647;NM_001079578;NM_174117;NM_001166227;NM_174727;NM_001205851;NM_174537;NM_001193140;NM_001034514;NM_174574;NM_001205952;NM_001206047;NM_001098974;NM_001076416;NM_001191453;NM_001205897;NM_001037464;NM_001046193;NM_182786;NM_001034702;NM_001083748;NM_001077827;NM_001076868;NM_001205948;NM_174641;NM_0…	83	NM_001099725;NM_205816;NM_001035501;NM_001035105;NM_001098877;NM_001076397;NM_001103096;NM_001038212;NM_001105474;NM_173991;NM_001075647;NM_001079578;NM_174117;NM_001166227;NM_174727;NM_001075713;NM_181018;NM_001098087;NM_001193140;NM_001034514;NM_001077981;NM_174574;NM_001206870;NM_001076416;NM_001205952;NM_001192322;NM_001205876;NM_001206047;NM_001099008;NM_174628;NM_001046558;NM_001037464;NM_0…
cellular_component	membrane	33	NM_174522;NM_174841;NM_181018;NM_001075335;NM_001081575;NM_001102490;NM_001076157;NM_001037626;NM_001034635;NM_001166227;NM_174727;NM_174639;NM_001014912;NM_001013001;NM_001205440;NM_001034341;NM_001199063;NM_174137;NM_001206777;NM_001184950;NM_001075767;NM_001193255;NM_001081524;NM_001076374;NM_174555;NM_001077444;NM_001040530;NM_001101883;NM_001077877;NM_001034668;NR_001464;NM_001046070;NM_1746…	153	NM_174738;NM_174838;NM_174841;NM_001205851;NM_001075335;NM_173991;NM_001075126;NM_174537;NM_001193140;NM_174598;NM_001192888;NM_001075169;NM_001002763;NM_001166227;NM_001034635;NM_174727;NM_174521;NM_001191540;NM_173959;NM_001078042;NM_001046597;NM_001075796;NM_001144078;NM_001102289;NM_001014912;NM_174765;NM_001075758;NM_001101307;NM_001046021;NM_001075243;NM_001034735;NM_001130755;NM_001037455;…	199	NM_174522;NM_174738;NM_174838;NM_174183;NM_205803;NM_001103096;NM_181018;NM_001075335;NM_173991;NM_001075126;NM_001081575;NM_001102490;NM_001098087;NM_001193140;NM_001113306;NM_001077847;NM_001192888;NM_001166227;NM_001034635;NM_001037626;NM_001076157;NM_174727;NM_001079587;NM_174521;NM_001191540;NM_173959;NM_001075796;NM_001046597;NM_001078042;NM_001105052;NM_001034206;NM_174765;NM_001144078;NM_…
cellular_component	membrane part	22	NM_174522;NM_181018;NM_001076157;NM_001037626;NM_001034635;NM_001166227;NM_174727;NM_001206777;NM_001184950;NM_001075767;NM_001193255;NM_001081524;NM_001076374;NM_174555;NM_001077444;NM_001014912;NM_001034668;NR_001464;NM_001046070;NM_001102490;NM_174841;NM_174603	121	NM_001205851;NM_174537;NM_001193140;NM_174598;NM_001192888;NM_001075169;NM_001002763;NM_001166227;NM_001034635;NM_174727;NM_001034360;NM_174326;NM_001103324;NM_174552;NM_001024693;NM_001135792;NM_174309;NM_175051;NM_001099378;NM_174298;NM_174223;NM_177499;NM_173995;NM_174782;NM_001040525;NM_001077970;NM_001205833;NM_001075758;NM_001206577;NM_001046590;NM_001034394;NM_001184950;NM_001205143;NM_001…	158	NM_174522;NM_001103096;NM_181018;NM_001098087;NM_001193140;NM_001077847;NM_001192888;NM_001166227;NM_001034635;NM_001037626;NM_001076157;NM_174727;NM_001079587;NM_001034360;NM_001013402;NM_001206777;NM_001075205;NM_001103324;NM_175051;NM_001206577;NM_001024693;NM_174782;NM_001205833;NM_174309;NM_001030303;NM_001098105;NM_001099120;NM_174499;NM_001101852;NM_001205143;NM_174627;NM_174183;NM_0010989…
cellular_component	membrane-enclosed lumen	17	NM_001077877;NM_001040530;NM_001128505;NM_001034635;NM_001166227;NM_174727;NM_001076374;NM_001076916;NM_001083459;NM_001014912;NM_001193238;NM_174841;NM_001046193;NM_001075911;NM_001083532;NM_182786;NM_001076208	43	NM_001077877;NM_001193007;NM_001205952;NM_001205431;NM_001076907;NM_001098465;NM_001205948;NM_001206503;NM_001099107;NM_001040530;NM_001128505;NM_001192047;NM_001081612;NM_174223;NM_001075169;NM_001038671;NM_001075593;NM_001205360;NM_001014912;NM_001075463;NM_177490;NM_001077059;NM_001191282;NM_001191129;NM_001075911;NM_001166227;NM_001034635;NM_001046193;NM_182786;NM_001076208;NM_001077827;NM_00…	49	NM_001077877;NM_001193007;NM_001076907;NM_001205952;NM_001205431;NM_001205947;NM_001205948;NM_001079780;NM_001191272;NM_001101983;NM_001206400;NM_001040530;NM_001128505;NM_001081595;NM_001032294;NM_001038671;NM_001191129;NM_001024503;NM_001075463;NM_001077059;NM_001192047;NM_001205876;NM_001075593;NM_001083427;NM_001193029;NM_181811;NM_001166227;NM_001034635;NM_001075911;NM_174727;NM_001076374;NM…
cellular_component	organelle	68	NM_174522;NM_174397;NM_001075335;NM_001046541;NM_174841;NM_001077877;NM_174117;NM_001075647;NM_001079578;NM_001166227;NM_174727;NM_001038111;NM_001037626;NM_001046104;NM_001192094;NM_001037464;NM_001081524;NM_001077027;NM_174260;NM_001075764;NM_001077894;NM_001024689;NM_001034341;NM_174639;NM_001046518;NM_001045875;NM_175786;NM_001192660;NM_001075767;NM_001191466;NM_001128505;NM_174225;NM_0010109…	206	NM_001099204;NM_174020;NM_001002763;NM_001075335;NM_174397;NM_174181;NM_001034431;NM_174738;NM_174838;NM_174841;NM_001038212;NM_001077877;NM_001076907;NM_001075656;NM_001103253;NM_001075647;NM_001079578;NM_174117;NM_001166227;NM_174727;NM_001078042;NM_001046597;NM_001105386;NM_001081619;NM_001191316;NM_001075796;NM_001205510;NM_001076339;NM_001205592;NM_174314;NM_001110001;NM_001046155;NM_0012060…	284	NM_174522;NM_174020;NM_001075335;NM_174397;NM_001046541;NM_001102536;NM_174738;NM_174838;NM_174183;NM_205803;NM_001103096;NM_001038212;NM_001077877;NM_001076907;NM_001205876;NM_001193195;NM_001077847;NM_001075647;NM_001079578;NM_174117;NM_001166227;NM_174727;NM_001075713;NM_001075796;NM_001046597;NM_177491;NM_001191342;NM_001191472;NM_001078042;NM_174314;NM_001205592;NM_001191336;NM_001001150;NM_…
cellular_component	organelle part	45	NM_174522;NM_174841;NM_001077877;NM_174117;NM_001075647;NM_001079578;NM_001166227;NM_174727;NM_001075767;NM_001191466;NM_001037626;NM_001128505;NM_174225;NM_001010995;NM_001102490;NM_174639;NM_001014912;NM_001081575;NM_001206777;NM_001101883;NM_001193255;NM_001083459;NM_001083719;NM_001077444;NM_001040530;NM_001034351;NM_001076373;NM_001192094;NM_174474;NM_001101835;NM_001110773;NM_001038140;NM_0…	108	NM_001099204;NM_174738;NM_174838;NM_174841;NM_001038212;NM_001077877;NM_001076907;NM_001075656;NM_001103253;NM_001075647;NM_001079578;NM_174117;NM_001166227;NM_174727;NM_001193007;NM_001205952;NM_001205431;NM_001098465;NM_001205948;NM_001206503;NM_001099107;NM_001034514;NM_001105502;NM_001192967;NM_174030;NM_001075767;NM_001077827;NM_001128505;NM_174225;NM_174521;NM_001010995;NM_001191540;NM_1739…	155	NM_174522;NM_174738;NM_174838;NM_174183;NM_205803;NM_001103096;NM_001038212;NM_001077877;NM_001076907;NM_001205876;NM_001193195;NM_001077847;NM_001075647;NM_001079578;NM_174117;NM_001166227;NM_174727;NM_001075713;NM_001193007;NM_001205952;NM_001205431;NM_001205947;NM_001205948;NM_001098087;NM_001113306;NM_001034514;NM_001192967;NM_174496;NM_001105502;NM_001075767;NM_001037626;NM_001191466;NM_0011…
cellular_component	synapse	0	-	2	NM_001105502;NM_001034728	2	NM_001105502;NM_001046558
cellular_component	synapse part	0	-	1	NM_001105502	1	NM_001105502
molecular_function	antioxidant activity	0	-	2	NM_001101113;NM_174076	3	NM_001101113;NM_174076;NM_174626
molecular_function	binding	83	NM_174703;NM_001040479;NM_001046541;NM_173882;NM_174137;NM_001035025;NM_001034351;NM_001076157;NM_001075647;NM_001034635;NM_001010995;NM_174177;NM_001078039;NM_001038111;NM_001130760;NM_001081575;NM_001193238;NM_174466;NM_182786;NM_001102490;NM_174841;NM_174397;NM_001100332;NM_001105387;NM_001101835;NM_001001441;NM_001245928;NM_001076373;NM_001192094;NM_174225;NM_001110773;NM_001166227;NM_174474;…	304	NM_001101307;NM_001007813;NM_001034340;NM_001045888;NM_173991;NM_001101839;NM_173935;NM_174030;NM_001034728;NM_001040479;NM_001076339;NM_001205592;NM_173882;NM_001205851;NM_001192412;NM_001046263;NM_001076907;NM_174137;NM_001046532;NM_174181;NM_001206503;NM_001101061;NM_174029;NM_001205143;NM_001075647;NM_001034635;NM_173985;NM_174521;NM_001034720;NM_001010995;NM_174623;NM_001078042;NM_001046597;…	395	NM_001034340;NM_174183;NM_001101839;NM_001045888;NM_205815;NM_174703;NM_173991;NM_001205570;NM_176872;NM_173955;NM_001205592;NM_001076907;NM_001193242;NM_001192412;NM_174628;NM_001046558;NM_001046541;NM_001046532;NM_174137;NM_001101061;NM_001205143;NM_001077981;NM_174443;NM_001075647;NM_001035025;NM_001034351;NM_001034635;NM_001076157;NM_001010995;NM_174521;NM_174623;NM_001193053;NM_001046597;NM_…
molecular_function	catalytic activity	34	NM_174260;NM_001192660;NM_174727;NM_001101883;NM_001075545;NM_001075767;NM_001038111;NM_001193255;NM_181027;NM_001046104;NM_001035367;NM_001035025;NM_001075647;NM_001037464;NM_174225;NM_001079578;NM_001101835;NM_001166227;NM_177515;NM_174773;NM_001083532;NM_001100349;NM_001034355;NM_001014912;NM_001076374;NM_001193238;NM_175786;NM_001034702;NM_001034437;NM_174639;NM_001083719;NM_001081524;NM_1741…	139	NM_173972;NM_001035433;NM_001081619;NM_001083486;NM_001015642;NM_001075257;NM_174727;NM_001101883;NM_001205592;NM_001083737;NM_176643;NM_001192509;NM_001075767;NM_001076936;NM_001192851;NM_001076388;NM_001191219;NM_177506;NM_001013582;NM_001098991;NM_001032300;NM_173965;NM_001105648;NM_001075662;NM_001102289;NM_001033608;NM_174148;NM_001075796;NM_174326;NM_174738;NM_001024693;NM_001110001;NM_0010…	191	NM_174260;NM_001192660;NM_001083486;NM_001015642;NM_174839;NM_001046335;NM_001075257;NM_174727;NM_001101089;NM_176643;NM_001205592;NM_001192509;NM_001099707;NM_001077847;NM_001192511;NM_001075545;NM_001034371;NM_174626;NM_001081595;NM_001102317;NM_001075767;NM_001076936;NM_001034382;NM_001192851;NM_001075205;NM_001076388;NM_001191219;NM_001013582;NM_001024567;NM_001191336;NM_001032300;NM_173965;N…
molecular_function	channel regulator activity	0	-	2	NM_001205893;NM_001099378	2	NM_001205893;NM_001046558
molecular_function	enzyme regulator activity	5	NM_001199063;NM_001130760;NM_173882;NM_174137;NM_174466	29	NM_001192412;NM_001123033;NM_001199063;NM_001046392;NM_001205741;NM_001045888;NM_173991;NM_175797;NM_001144078;NM_001077827;NM_001205592;NM_001166485;NM_001040469;NM_174076;NM_001205921;NM_001046532;NM_001193020;NM_001191145;NM_173882;NM_174137;NM_174140;NM_174821;NM_001046063;NM_174471;NM_001015590;NM_174029;NM_182788;NM_174466;NM_001024537	33	NM_001034707;NM_001046455;NM_001192412;NM_001123033;NM_001045888;NM_173991;NM_001098029;NM_001144078;NM_001191426;NM_001192356;NM_173955;NM_001077903;NM_001076483;NM_001113247;NM_001077827;NM_001205592;NM_001166485;NM_174076;NM_001102196;NM_001046532;NM_001191336;NM_001083687;NM_001130760;NM_001024487;NM_001191145;NM_174140;NM_001046063;NM_174137;NM_174821;NM_001015590;NM_174471;NM_182788;NM_0010…
molecular_function	molecular transducer activity	10	NM_001013001;NM_174260;NM_001014912;NM_001199063;NM_001184950;NM_001206777;NM_001075911;NM_001076208;NR_001464;NM_001075764	41	NM_174309;NM_001192664;NM_001034339;NM_001075849;NM_001014912;NM_001103324;NM_001199063;NM_001046585;NM_001184950;NM_001135792;NM_175051;NM_001206309;NM_001206068;NM_174298;NM_173995;NM_001075325;NM_001046020;NM_001205747;NM_173965;NM_183082;NM_001192801;NM_174641;NM_001101284;NM_001075911;NM_001076208;NM_174537;NM_001075403;NM_001101884;NM_001099080;NM_174326;NM_001035301;NM_001075332;NM_174552;…	47	NM_174309;NM_001034339;NM_001034707;NM_001103324;NM_001017951;NM_174260;NM_001013001;NM_001046585;NM_174363;NM_174499;NM_175051;NM_174367;NM_001205876;NM_001206068;NM_001098087;NM_001206777;NM_174627;NM_001205747;NM_001046020;NM_001206834;NM_183082;NM_173965;NM_001099191;NM_176657;NM_001098105;NM_001075911;NM_175804;NM_001076208;NM_001076397;NM_001075403;NM_001081595;NM_001098953;NM_001099080;NM_…
molecular_function	nucleic acid binding transcription factor activity	6	NM_001075911;NM_001076208;NM_001077894;NM_001046193;NM_001045875;NM_182786	22	NM_001075911;NM_001076208;NM_001001150;NM_001083769;NM_001077827;NM_001205510;NM_001192047;NM_001081612;NM_001205978;NM_001191525;NM_001038036;NM_001191129;NM_001076907;NM_001046193;NM_182786;NM_001191145;NM_001083748;NM_001045875;NM_001191202;NM_001075656;NM_001103253;NM_001205948	26	NM_001075911;NM_175804;NM_001076208;NM_001001150;NM_181811;NM_001099716;NM_001077827;NM_001032294;NM_001191129;NM_001205510;NM_001076907;NM_001192913;NM_001192047;NM_001191525;NM_001191202;NM_001077894;NM_001083748;NM_001191145;NM_001046193;NM_182786;NM_001075789;NM_174839;NM_001014950;NM_001192341;NM_001097568;NM_001205948
molecular_function	protein binding transcription factor activity	2	NM_001046193;NM_001034635	12	NM_001081612;NM_177490;NM_001076907;NM_001046193;NM_001191202;NM_001077827;NM_001075656;NM_183082;NM_001038212;NM_001206503;NM_001101884;NM_001034635	18	NM_001206260;NM_001076907;NM_001192322;NM_001205947;NM_001193029;NM_001034378;NM_175804;NM_001191202;NM_001046193;NM_174839;NM_183082;NM_001102536;NM_001035313;NM_001077827;NM_001014950;NM_001038212;NM_001205876;NM_001034635
molecular_function	receptor activity	6	NM_174841;NM_001184950;NM_001075911;NM_001076208;NR_001464;NM_001075764	26	NM_174309;NM_174841;NM_001076049;NM_174181;NM_001130755;NM_001192664;NM_001034339;NM_001184950;NM_001101284;NM_001075911;NM_001076208;NM_174537;NM_001075403;NM_174326;NM_001035301;NM_001075332;NM_174552;NM_001024693;NR_001464;NM_001192888;NM_001206577;NM_001075764;NM_174384;NM_001034735;NM_001098381;NM_001040469	28	NM_174309;NM_001113247;NM_205815;NM_001076049;NM_001130755;NM_001034339;NM_174499;NM_001098105;NM_001075911;NM_175804;NM_001076208;NM_001076397;NM_001075403;NM_001083479;NM_001035301;NM_001024693;NM_001206577;NM_181013;NM_001192888;NM_001075764;NM_001099120;NM_001035470;NM_174384;NM_001205570;NM_001034735;NM_001098381;NM_001102314;NM_001099053
molecular_function	receptor regulator activity	1	NM_001034635	1	NM_001034635	1	NM_001034635
molecular_function	structural molecule activity	16	NM_001035025;NM_001035501;NM_001076157;NM_001191466;NM_001075647;NM_174225;NM_001034635;NM_001079578;NM_001110773;NM_001166227;NM_001038140;NM_174727;NM_001075335;NM_001014915;NM_001010995;NM_001081575	21	NM_001191453;NM_001075647;NM_001079578;NM_001110773;NM_001075335;NM_001038140;NM_174225;NM_001166227;NM_001014915;NM_001034635;NM_001076027;NM_001075126;NM_001076049;NM_174727;NM_174019;NM_001010995;NM_001103230;NM_182788;NM_173934;NM_174386;NM_001192434	30	NM_001101962;NM_001191413;NM_001075647;NM_001079578;NM_001110773;NM_001035025;NM_001075335;NM_001035501;NM_001038140;NM_174225;NM_001166227;NM_001034635;NM_001014915;NM_001076157;NM_001191466;NM_174727;NM_001010995;NM_001076027;NM_001075435;NM_001075713;NM_174019;NM_001076049;NM_001075126;NM_001098029;NM_001081575;NM_182788;NM_173934;NM_001098877;NM_001045996;NM_174386
molecular_function	transporter activity	7	NM_174603;NM_001075767;NM_174841;NM_001081524;NM_173881;NM_181018;NM_001206777	28	NM_174598;NM_001033625;NM_001205851;NM_174603;NM_001024693;NM_174189;NM_173991;NM_001205833;NM_001075767;NM_001206180;NM_174223;NM_001075758;NM_174838;NM_001205893;NM_174841;NM_001130755;NM_001105386;NM_001040525;NM_001077970;NM_174782;NM_001099378;NM_001164861;NM_001101191;NM_001206200;NM_001012669;NM_173881;NM_001193140;NM_001135792	31	NM_001103273;NM_001075901;NM_174189;NM_001024693;NM_173991;NM_001205833;NM_001075767;NM_001206180;NM_174658;NM_001081543;NM_001075159;NM_001105474;NM_174838;NM_001205893;NM_001083760;NM_001130755;NM_001076025;NM_174782;NM_001082424;NM_001081524;NM_001098132;NM_001192773;NM_001076006;NM_001192356;NM_173881;NM_181018;NM_001206598;NM_001113306;NM_001193140;NM_001206777;NM_001083463
